# Supplementary material for: Methyl N-(4-chloro­phen­yl)carbamate
Source: Acta Crystallogr Sect E Struct Rep Online. 2011 Sep 30;67(Pt 10):o2750. doi: 10.1107/S1600536811037123 (PMC3201231; doi:10.1107/S1600536811037123)
Supplement: Supplementary file 2 [file e-67-o2750-Isup2.hkl]

# 
# h,k,l, Fc-squared, Fo-squared, sigma(Fo-squared) and status flag 
# 
data_I
_shelx_title ' 1 in P2(1)/c' 
_shelx_refln_list_code          4 
_shelx_F_calc_maximum      190.75 
_exptl_crystal_F_000       384.00 
_reflns_d_resolution_high  0.7700 
 
loop_ 
 _symmetry_equiv_pos_as_xyz 
 'x, y, z' 
 '-x, y+1/2, -z+1/2' 
 '-x, -y, -z' 
 'x, -y-1/2, z-1/2' 
 
_cell_length_a    11.1263 
_cell_length_b     9.8332 
_cell_length_c     8.0076 
_cell_angle_alpha  90.000 
_cell_angle_beta   99.344 
_cell_angle_gamma  90.000 
 
_shelx_F_squared_multiplier     1.000 
 
loop_ 
 _refln_index_h 
 _refln_index_k 
 _refln_index_l 
 _refln_F_squared_calc 
 _refln_F_squared_meas 
 _refln_F_squared_sigma 
 _refln_observed_status 
   2   0   0      350.50      316.12      6.37 o 
   3   0   0     1324.69     1207.56     22.29 o 
   4   0   0      788.35      727.36     16.20 o 
   5   0   0     1801.35     1716.33     22.02 o 
   6   0   0       94.60       91.63      2.28 o 
   7   0   0      725.07      707.96     12.39 o 
   8   0   0      378.33      382.72     11.77 o 
   9   0   0      303.92      355.44     15.37 o 
  10   0   0      234.45      249.38     10.66 o 
  11   0   0       82.01       99.00      7.48 o 
  12   0   0        8.43        0.61      2.62 o 
  13   0   0        4.31        0.43      2.76 o 
  14   0   0        4.30        0.70      3.74 o 
   2   1   0      881.42      864.16     19.11 o 
   3   1   0      136.07      122.00      1.39 o 
   4   1   0     1005.79      967.15     27.91 o 
   5   1   0      524.99      541.32      6.87 o 
   6   1   0      519.22      519.46      6.74 o 
   7   1   0       64.81       69.75      2.36 o 
   8   1   0        0.17        0.65      1.32 o 
   9   1   0      156.75      159.80      3.50 o 
  10   1   0       47.30       45.82      3.05 o 
  11   1   0        8.34        8.61      2.68 o 
  12   1   0        0.23        0.35      2.99 o 
  13   1   0        7.18       -0.02      1.48 o 
  14   1   0        0.39        0.07      2.08 o 
   0   2   0      801.09      692.03      5.97 o 
   1   2   0     1483.17     1289.91     16.65 o 
   2   2   0      838.63      777.63      8.49 o 
   3   2   0      583.51      510.47      8.35 o 
   4   2   0      800.33      781.36      6.76 o 
   5   2   0      314.72      285.19      2.85 o 
   6   2   0        4.65        2.40      0.84 o 
   7   2   0       79.29       79.06      2.05 o 
   8   2   0       25.55       27.11      1.71 o 
   9   2   0      116.23      119.97      2.93 o 
  10   2   0       86.47       93.20      3.13 o 
  11   2   0       20.54       19.52      2.75 o 
  12   2   0       14.47       12.29      4.90 o 
  13   2   0        0.94       -1.46      2.86 o 
  14   2   0        0.94        0.19      1.99 o 
   1   3   0      827.12      739.72      5.15 o 
   2   3   0        5.55        3.78      0.40 o 
   3   3   0     1412.25     1397.18      9.94 o 
   4   3   0       83.70      100.80      1.85 o 
   5   3   0      337.46      382.03      4.31 o 
   6   3   0       37.57       38.39      1.41 o 
   7   3   0      107.59      119.75      3.46 o 
   8   3   0        1.64        2.03      1.20 o 
   9   3   0       10.75       10.65      1.80 o 
  10   3   0       13.45       16.25      2.06 o 
  11   3   0        1.03        0.12      1.14 o 
  12   3   0        0.44       -0.11      1.69 o 
  13   3   0        3.96        2.58      2.54 o 
   0   4   0      676.06      735.93      6.96 o 
   1   4   0     1719.78     1700.62     11.80 o 
   2   4   0      181.59      145.29      1.46 o 
   3   4   0      173.71      178.15      2.00 o 
   4   4   0      191.71      169.78      2.19 o 
   5   4   0       22.58       24.94      0.92 o 
   6   4   0      199.50      202.04      2.88 o 
   7   4   0       47.81       55.51      2.28 o 
   8   4   0        6.75        8.22      1.78 o 
   9   4   0        3.20        2.18      1.53 o 
  10   4   0       21.15       20.18      4.21 o 
  11   4   0        0.64        1.15      1.58 o 
  12   4   0        0.02        0.96      2.33 o 
  13   4   0        0.40       -0.87      2.41 o 
   1   5   0      162.53      151.57      1.59 o 
   2   5   0        3.97        5.06      0.49 o 
   3   5   0       67.39       64.96      1.18 o 
   4   5   0       10.08       10.72      0.86 o 
   5   5   0        9.03        8.02      0.79 o 
   6   5   0       18.51       20.12      1.60 o 
   7   5   0        3.78        2.46      1.03 o 
   8   5   0      103.65       92.62      3.32 o 
   9   5   0       14.24       14.38      1.71 o 
  10   5   0        2.03        0.83      1.58 o 
  11   5   0        2.43        0.55      1.50 o 
  12   5   0        1.58        1.78      2.04 o 
  13   5   0        1.81        0.21      1.97 o 
   0   6   0      411.21      419.65      4.76 o 
   1   6   0      534.56      522.90      4.03 o 
   2   6   0      175.86      155.60      1.72 o 
   3   6   0      163.08      155.02      2.02 o 
   4   6   0       12.26       12.47      0.87 o 
   5   6   0      124.09      132.55      1.89 o 
   6   6   0      242.52      273.36      3.48 o 
   7   6   0       33.93       34.26      1.39 o 
   8   6   0       59.57       62.18      2.45 o 
   9   6   0        0.20        0.13      1.10 o 
  10   6   0        3.82        0.65      1.38 o 
  11   6   0        0.31        0.05      1.60 o 
  12   6   0        1.54        0.21      1.69 o 
   1   7   0        0.39        0.17      0.43 o 
   2   7   0       40.55       39.52      0.93 o 
   3   7   0       87.05       84.41      1.57 o 
   4   7   0        8.58        9.38      0.98 o 
   5   7   0       90.32       87.40      1.71 o 
   6   7   0       39.10       46.14      1.65 o 
   7   7   0      142.89      158.18      2.72 o 
   8   7   0        8.01        6.24      1.86 o 
   9   7   0        2.11        0.17      1.04 o 
  10   7   0        7.10        1.19      2.04 o 
  11   7   0        0.36       -1.05      1.52 o 
   0   8   0        0.20        0.24      0.69 o 
   1   8   0        0.01       -0.11      0.44 o 
   2   8   0        2.99        4.96      0.52 o 
   3   8   0      289.06      297.33      9.23 o 
   4   8   0        8.56        8.13      0.60 o 
   5   8   0        2.06        1.96      0.68 o 
   6   8   0       18.58       20.54      1.12 o 
   7   8   0       30.82       30.88      1.42 o 
   8   8   0        0.35        0.67      1.01 o 
   9   8   0       10.16        3.41      2.44 o 
  10   8   0        2.09        3.72      4.27 o 
  11   8   0        1.94        2.56      3.51 o 
   1   9   0       21.25       20.28      0.80 o 
   2   9   0       45.98       43.88      2.20 o 
   3   9   0       20.84       19.92      1.91 o 
   4   9   0       69.64       78.70      3.61 o 
   5   9   0       37.32       52.23      3.07 o 
   6   9   0       79.49       92.60      3.67 o 
   7   9   0       12.68        6.13      2.86 o 
   8   9   0        3.66        8.67      4.15 o 
   9   9   0        0.81        2.18      3.29 o 
  10   9   0        0.25        1.87      3.33 o 
   0  10   0       39.55       36.76      2.24 o 
   1  10   0       17.67       14.01      4.19 o 
   2  10   0        3.76        2.41      1.82 o 
   3  10   0       14.97       14.87      4.30 o 
   4  10   0        0.01        0.40      1.60 o 
   5  10   0        1.35        2.05      1.96 o 
   6  10   0        2.66        0.92      1.86 o 
   7  10   0        2.77        4.77      3.20 o 
   8  10   0        2.01        1.39      3.06 o 
   1  11   0       10.37        0.97      2.36 o 
   2  11   0       26.14       25.14      4.52 o 
   3  11   0        1.33       -0.33      1.27 o 
   4  11   0        1.28        1.75      1.88 o 
   5  11   0        0.06        0.50      1.80 o 
   6  11   0       10.53       10.02      3.44 o 
   7  11   0        2.46        2.59      3.43 o 
   0  12   0        1.94        1.96      3.81 o 
   1  12   0        7.44       -1.41      2.64 o 
   2  12   0        0.45        0.27      2.66 o 
   3  12   0        1.99        0.59      3.05 o 
   4  12   0        0.38       -0.16      1.69 o 
 -14   1   1        0.45        2.30      3.35 o 
 -13   1   1        0.00       -0.50      2.36 o 
 -12   1   1        6.19        2.91      1.17 o 
 -11   1   1       12.94       12.48      1.65 o 
 -10   1   1      115.31      125.05      3.96 o 
  -9   1   1        1.06        1.59      0.76 o 
  -8   1   1      114.55      115.52      2.39 o 
  -7   1   1       20.78       21.30      1.39 o 
  -6   1   1        0.61        0.14      0.69 o 
  -5   1   1        4.21        4.05      0.97 o 
  -4   1   1      157.49      138.32      2.22 o 
  -3   1   1     1712.23     1604.43     14.41 o 
  -2   1   1      760.26      680.03      6.05 o 
  -1   1   1      339.41      304.98      2.74 o 
   0   1   1     1268.72     1104.27     18.27 o 
   1   1   1      788.87      700.97      9.18 o 
   2   1   1       15.67       13.98      0.94 o 
   3   1   1       18.15       13.62      1.35 o 
   4   1   1      138.16      139.83      1.66 o 
   5   1   1      369.33      427.18      5.54 o 
   6   1   1      248.46      282.67      4.14 o 
   7   1   1        1.28        2.28      0.89 o 
   8   1   1       67.55       68.16      3.05 o 
   9   1   1       59.20       60.45      2.96 o 
  10   1   1       31.56       30.70      2.51 o 
  11   1   1        0.09        0.18      1.65 o 
  12   1   1        5.13        3.27      2.20 o 
  13   1   1        0.00       -0.85      2.14 o 
 -14   2   1        0.01        0.94      2.55 o 
 -13   2   1        0.03       -0.62      2.13 o 
 -12   2   1       12.12        9.47      3.06 o 
 -11   2   1       31.93       30.31      4.87 o 
 -10   2   1       33.65       39.40      3.64 o 
  -9   2   1       42.24       47.93      2.49 o 
  -8   2   1      117.05      120.71      2.33 o 
  -7   2   1      106.80      113.45      3.90 o 
  -6   2   1      413.71      407.02      6.09 o 
  -5   2   1        0.08        1.84      0.99 o 
  -4   2   1      689.98      655.58      7.07 o 
  -3   2   1      672.87      605.01      5.23 o 
  -2   2   1       29.92       30.96      0.90 o 
  -1   2   1    18062.86    17606.05    303.44 o 
   0   2   1      196.27      187.79      2.15 o 
   1   2   1     1527.07     1343.33     11.81 o 
   2   2   1     1190.67     1086.74      9.82 o 
   3   2   1      853.14      721.50     20.86 o 
   4   2   1      415.11      388.41      4.18 o 
   5   2   1      843.27      845.40     14.21 o 
   6   2   1      597.31      614.28     10.73 o 
   7   2   1      199.86      205.50      3.36 o 
   8   2   1      378.55      403.16      9.94 o 
   9   2   1        8.48        8.31      2.19 o 
  10   2   1       68.15       71.89      3.11 o 
  11   2   1        4.18        4.78      2.22 o 
  12   2   1        7.13        8.92      2.86 o 
  13   2   1        8.11       10.28      4.84 o 
 -14   3   1        1.26        4.95      4.15 o 
 -13   3   1        1.62        2.57      2.44 o 
 -12   3   1       20.03       15.09      3.90 o 
 -11   3   1        1.99        2.06      1.89 o 
 -10   3   1       35.90       41.99      2.33 o 
  -9   3   1       23.78       18.05      7.66 o 
  -8   3   1        9.95        9.78      1.38 o 
  -7   3   1      621.20      636.50      7.46 o 
  -6   3   1      127.60      138.42      2.20 o 
  -5   3   1      894.03      912.84      9.05 o 
  -4   3   1       66.72       66.51      1.33 o 
  -3   3   1       22.44       20.88      0.75 o 
  -2   3   1       25.75       23.00      0.51 o 
  -1   3   1     1454.87     1340.90     12.43 o 
   0   3   1       70.68       59.24      0.98 o 
   1   3   1       20.16       19.77      1.01 o 
   2   3   1       30.24       31.14      1.20 o 
   3   3   1      792.81      785.36      7.04 o 
   4   3   1     1153.63     1154.17     13.98 o 
   5   3   1      961.26     1041.36     19.34 o 
   6   3   1       51.35       54.05      2.55 o 
   7   3   1        2.49        1.60      1.02 o 
   8   3   1        6.95        5.24      1.46 o 
   9   3   1       47.78       49.48      3.14 o 
  10   3   1       72.37       78.20      3.61 o 
  11   3   1        0.76        0.41      1.76 o 
  12   3   1        5.10        1.57      2.09 o 
  13   3   1        0.36       -0.69      2.58 o 
 -13   4   1       11.15        8.09      2.98 o 
 -12   4   1        4.36        1.71      1.91 o 
 -11   4   1        9.04        6.46      1.97 o 
 -10   4   1        3.31        5.58      1.71 o 
  -9   4   1       14.14       17.19      1.69 o 
  -8   4   1       52.63       49.71      1.75 o 
  -7   4   1        2.44        1.32      0.66 o 
  -6   4   1      166.91      168.50      2.29 o 
  -5   4   1      243.81      255.46      3.92 o 
  -4   4   1      364.49      337.09      3.27 o 
  -3   4   1      171.46      153.97      1.50 o 
  -2   4   1      948.83      908.33      8.50 o 
  -1   4   1      302.33      268.38      3.28 o 
   0   4   1     2100.23     1965.09     15.02 o 
   1   4   1      375.75      326.15      3.13 o 
   2   4   1      187.91      170.15      2.23 o 
   3   4   1     1434.59     1438.71     12.70 o 
   4   4   1      219.40      185.22      2.65 o 
   5   4   1      152.28      132.44      2.36 o 
   6   4   1      319.49      324.46      4.65 o 
   7   4   1       16.83       16.28      1.91 o 
   8   4   1      147.68      157.99      4.20 o 
   9   4   1       74.05       79.83      3.25 o 
  10   4   1        2.60        2.78      2.08 o 
  11   4   1       41.83       48.75      3.80 o 
  12   4   1        2.83        1.41      2.00 o 
  13   4   1        0.74        1.41      2.24 o 
 -13   5   1        0.83        0.61      1.93 o 
 -12   5   1        3.47        0.01      1.39 o 
 -11   5   1        0.29        0.57      1.45 o 
 -10   5   1       52.75       54.97      3.99 o 
  -9   5   1        2.45        2.35      0.79 o 
  -8   5   1       16.51       18.38      1.44 o 
  -7   5   1       55.01       63.42      1.58 o 
  -6   5   1      301.94      331.98      3.88 o 
  -5   5   1        0.39        0.30      0.44 o 
  -4   5   1       57.67       58.02      1.06 o 
  -3   5   1      117.83      109.87      2.69 o 
  -2   5   1       92.00       92.03      2.00 o 
  -1   5   1       52.73       64.03      2.12 o 
   0   5   1      451.51      463.85      4.47 o 
   1   5   1       35.04       33.87      0.91 o 
   2   5   1      527.29      527.57      4.39 o 
   3   5   1        2.19        2.44      0.61 o 
   4   5   1      285.25      296.51      3.33 o 
   5   5   1       90.06       94.65      2.50 o 
   6   5   1       78.76       84.57      3.47 o 
   7   5   1        1.54        2.95      1.49 o 
   8   5   1       22.47       18.35      1.71 o 
   9   5   1        0.42        0.66      1.33 o 
  10   5   1        2.45        2.98      1.92 o 
  11   5   1        0.03       -1.01      2.25 o 
  12   5   1        9.77        7.87      2.41 o 
 -12   6   1        1.92        0.69      1.43 o 
 -11   6   1        0.63        0.30      1.47 o 
 -10   6   1        6.64        1.26      1.48 o 
  -9   6   1        0.58       -0.17      0.70 o 
  -8   6   1       14.49       14.56      1.23 o 
  -7   6   1        0.67       -0.13      0.62 o 
  -6   6   1       41.09       38.49      1.30 o 
  -5   6   1      100.90      102.40      1.51 o 
  -4   6   1      266.60      268.91      4.11 o 
  -3   6   1       60.73       59.98      2.18 o 
  -2   6   1      644.89      654.91      7.18 o 
  -1   6   1      455.33      498.36      4.53 o 
   0   6   1      340.79      366.61      3.63 o 
   1   6   1       54.91       53.71      1.17 o 
   2   6   1       12.28       14.90      0.86 o 
   3   6   1       19.48       20.22      0.94 o 
   4   6   1       94.82       99.47      2.09 o 
   5   6   1       10.78       13.85      1.58 o 
   6   6   1       56.04       62.25      2.36 o 
   7   6   1       35.59       44.65      3.42 o 
   8   6   1       52.94       53.55      2.64 o 
   9   6   1        4.43        3.50      1.47 o 
  10   6   1        0.86        0.47      1.54 o 
  11   6   1        0.51       -0.22      2.01 o 
  12   6   1        0.20        1.02      2.46 o 
 -12   7   1        0.02       -1.33      3.67 o 
 -11   7   1        3.65        0.88      1.36 o 
 -10   7   1        0.03        0.73      1.33 o 
  -9   7   1       50.32       53.31      2.22 o 
  -8   7   1        6.62        6.81      1.00 o 
  -7   7   1       47.22       51.77      1.50 o 
  -6   7   1       66.04       68.44      1.54 o 
  -5   7   1      117.83      124.06      3.30 o 
  -4   7   1       67.69       69.80      2.83 o 
  -3   7   1      169.46      158.50      3.23 o 
  -2   7   1       92.87       95.53      2.75 o 
  -1   7   1       44.07       41.66      1.84 o 
   0   7   1       12.61       11.92      0.93 o 
   1   7   1       22.01       21.26      1.00 o 
   2   7   1       21.99       25.13      1.10 o 
   3   7   1      199.73      208.24      2.52 o 
   4   7   1      119.92      112.10      2.08 o 
   5   7   1      321.28      342.54      4.88 o 
   6   7   1       10.08        8.92      2.34 o 
   7   7   1       66.01       67.61      2.79 o 
   8   7   1        4.73        2.36      1.67 o 
   9   7   1        0.93       -0.24      1.23 o 
  10   7   1        2.97       -0.05      1.19 o 
  11   7   1        0.47       -0.19      1.39 o 
 -11   8   1        4.17        5.68      7.55 o 
 -10   8   1        0.40        0.08      3.32 o 
  -9   8   1        0.64        0.03      1.42 o 
  -8   8   1        2.38        2.37      0.65 o 
  -7   8   1      105.27      125.83      3.99 o 
  -6   8   1        1.14        0.53      1.72 o 
  -5   8   1       14.15       15.99      2.21 o 
  -4   8   1        5.58        9.00      1.70 o 
  -3   8   1      190.14      196.63      3.67 o 
  -2   8   1       45.44       48.47      2.38 o 
  -1   8   1        4.06        3.82      1.09 o 
   0   8   1       82.53       78.11      1.57 o 
   1   8   1       98.18      103.50      1.82 o 
   2   8   1      144.20      153.56      2.33 o 
   3   8   1       69.35       71.44      1.64 o 
   4   8   1       82.31       87.11      1.88 o 
   5   8   1      126.92      139.42      3.12 o 
   6   8   1        0.26        0.33      1.18 o 
   7   8   1       28.41       33.23      2.02 o 
   8   8   1        0.23       -0.93      1.37 o 
   9   8   1       16.45       20.48      2.02 o 
  10   8   1        0.83       -0.45      1.57 o 
 -10   9   1        0.57        1.11      3.46 o 
  -9   9   1        0.23       -0.88      3.12 o 
  -8   9   1        4.26        1.66      2.21 o 
  -7   9   1       14.50       20.31      2.64 o 
  -6   9   1        8.10        9.64      2.46 o 
  -5   9   1        0.03       -0.12      1.42 o 
  -4   9   1      106.85      114.39      3.72 o 
  -3   9   1      111.01      116.52      3.61 o 
  -2   9   1       20.39       23.40      1.70 o 
  -1   9   1        4.37        3.51      1.24 o 
   0   9   1        9.12       11.09      0.62 o 
   1   9   1      154.52      162.72      2.46 o 
   2   9   1       30.84       27.24      1.17 o 
   3   9   1        0.98        0.97      0.74 o 
   4   9   1       19.10       17.78      1.65 o 
   5   9   1        7.17        6.29      1.53 o 
   6   9   1       18.76       15.09      1.31 o 
   7   9   1        8.98        8.46      1.56 o 
   8   9   1        0.72        0.36      1.98 o 
   9   9   1        0.10        2.31      3.11 o 
  -8  10   1       11.77        2.57      2.99 o 
  -7  10   1        6.84        5.43      3.03 o 
  -6  10   1        0.00        0.12      1.88 o 
  -5  10   1       19.51       23.99      2.53 o 
  -4  10   1       22.17       25.19      2.42 o 
  -3  10   1        2.03        0.96      1.28 o 
  -2  10   1       47.18       57.92      2.35 o 
  -1  10   1       11.97        9.16      1.61 o 
   0  10   1       40.44       41.19      1.67 o 
   1  10   1       45.37       42.72      1.72 o 
   2  10   1      175.99      180.55      3.96 o 
   3  10   1       27.85       29.60      2.21 o 
   4  10   1        4.53        2.69      1.94 o 
   5  10   1       11.39        9.45      2.58 o 
   6  10   1        0.26       -0.16      1.90 o 
   7  10   1        9.55        6.88      3.06 o 
   8  10   1        1.47        4.31      3.39 o 
  -7  11   1        4.08        0.16      2.27 o 
  -6  11   1        9.40        6.98      3.71 o 
  -5  11   1        0.01        0.42      1.78 o 
  -4  11   1       17.93       23.11      3.00 o 
  -3  11   1        0.91        0.76      1.78 o 
  -2  11   1        1.64        1.50      1.43 o 
  -1  11   1        1.01        0.95      1.18 o 
   0  11   1        0.91        0.14      1.31 o 
   1  11   1        0.86        0.14      2.54 o 
   2  11   1        1.67        0.41      1.06 o 
   3  11   1        0.35        0.43      1.14 o 
   4  11   1        3.36        2.67      1.89 o 
   5  11   1        0.07        0.67      2.00 o 
   6  11   1        5.77        3.37      2.80 o 
  -4  12   1        1.09       -0.40      2.02 o 
  -3  12   1       21.26       13.34      8.76 o 
  -2  12   1        6.82       -0.07      4.88 o 
  -1  12   1        0.96       -0.29      4.07 o 
   0  12   1        3.39       -0.03      3.56 o 
   1  12   1        6.85       -0.38      3.51 o 
   2  12   1        0.06        0.41      4.16 o 
   3  12   1        1.66        0.97      3.59 o 
   4  12   1        0.24        0.02      2.82 o 
 -14   0   2        0.28        8.72      5.54 o 
 -13   0   2        8.56        0.42      4.02 o 
 -12   0   2       99.45       96.55     17.79 o 
 -11   0   2        5.11        5.65      2.35 o 
 -10   0   2      104.01      112.33      4.42 o 
  -9   0   2       67.65       74.45      3.06 o 
  -8   0   2       16.50       16.48      2.55 o 
  -7   0   2      568.52      583.31     16.34 o 
  -6   0   2      125.12      156.44      4.01 o 
  -5   0   2      474.81      467.20      8.65 o 
  -4   0   2      211.98      184.92      3.82 o 
  -3   0   2      599.42      573.57      8.85 o 
  -2   0   2    36385.87    37227.96    669.28 o 
  -1   0   2      219.02      200.99      3.67 o 
   0   0   2     1111.16     1013.49     12.97 o 
   1   0   2      235.55      226.67      5.54 o 
   2   0   2     2572.13     2235.26     28.20 o 
   3   0   2      167.28      140.86      3.08 o 
   4   0   2     2150.83     2056.92     38.63 o 
   5   0   2     1675.73     1647.92     21.63 o 
   6   0   2      436.56      440.80      8.10 o 
   7   0   2      741.26      731.67     10.68 o 
   8   0   2       63.27       70.34      6.37 o 
   9   0   2      482.25      507.30     11.70 o 
  10   0   2        3.96        4.06      4.71 o 
  11   0   2       62.39       81.85      5.95 o 
  12   0   2       17.83       14.99     14.61 o 
  13   0   2       16.75       28.13      5.12 o 
 -14   1   2        1.05       -2.32      3.56 o 
 -13   1   2        0.62        2.47      3.27 o 
 -12   1   2        0.04        0.63      1.90 o 
 -11   1   2       84.96       90.01      5.60 o 
 -10   1   2        4.90        4.11      1.04 o 
  -9   1   2       59.24       60.61      2.38 o 
  -8   1   2       38.19       45.99      2.06 o 
  -7   1   2        0.29        0.54      1.08 o 
  -6   1   2      405.09      423.19      5.36 o 
  -5   1   2      102.65      103.35      2.47 o 
  -4   1   2      456.43      438.80      4.89 o 
  -3   1   2        4.87        3.98      0.98 o 
  -2   1   2     7441.83     8000.47     74.73 o 
  -1   1   2       92.01       91.30      1.66 o 
   0   1   2      216.68      190.85      2.74 o 
   1   1   2      289.75      267.59      3.16 o 
   2   1   2        0.10        0.33      0.65 o 
   3   1   2     2279.50     2167.43     22.97 o 
   4   1   2      316.77      315.97      3.96 o 
   5   1   2        4.24        2.04      1.47 o 
   6   1   2        3.78        3.53      0.51 o 
   7   1   2       21.09       21.98      1.45 o 
   8   1   2      158.66      155.19      4.52 o 
   9   1   2       10.82       11.69      2.36 o 
  10   1   2       14.62       16.18      3.02 o 
  11   1   2        9.84        4.02      2.60 o 
  12   1   2        0.01        1.73      2.21 o 
  13   1   2       10.14        4.87      3.14 o 
 -14   2   2        3.24        3.02      2.70 o 
 -13   2   2        2.11       -0.49      2.76 o 
 -12   2   2       23.12       24.17      3.59 o 
 -11   2   2        3.23        2.51      0.68 o 
 -10   2   2        2.05        1.09      1.49 o 
  -9   2   2       26.17       24.04      4.00 o 
  -8   2   2        2.70        1.60      1.15 o 
  -7   2   2       25.63       25.19      1.69 o 
  -6   2   2       22.69       22.75      1.36 o 
  -5   2   2      725.54      696.55      7.47 o 
  -4   2   2       43.87       41.69      1.26 o 
  -3   2   2       40.69       35.13      1.05 o 
  -2   2   2     1921.75     1808.68     16.07 o 
  -1   2   2     5607.48     5743.50     88.38 o 
   0   2   2     1527.49     1440.45     12.73 o 
   1   2   2      122.17      121.89      1.80 o 
   2   2   2     1786.77     1661.94     17.37 o 
   3   2   2      100.73       87.72      1.76 o 
   4   2   2      351.18      335.23      4.24 o 
   5   2   2       58.85       54.45      2.14 o 
   6   2   2       42.25       44.90      0.95 o 
   7   2   2      489.37      467.75      6.47 o 
   8   2   2      254.19      244.96      6.04 o 
   9   2   2       30.07       28.04      2.17 o 
  10   2   2       13.93        9.96      3.08 o 
  11   2   2        5.58        2.97      2.39 o 
  12   2   2        4.92        3.81      2.41 o 
  13   2   2        0.29       -1.41      2.40 o 
 -14   3   2        0.22        2.36      3.41 o 
 -13   3   2        0.34        0.54      1.61 o 
 -12   3   2        1.44        0.19      1.92 o 
 -11   3   2        3.33        3.30      2.03 o 
 -10   3   2        0.86        1.29      0.96 o 
  -9   3   2       16.67       15.25      2.77 o 
  -8   3   2        7.36        8.27      1.87 o 
  -7   3   2      198.87      215.79      4.25 o 
  -6   3   2        1.77        2.46      0.94 o 
  -5   3   2      188.52      192.54      2.68 o 
  -4   3   2        4.42        4.92      0.68 o 
  -3   3   2       11.81       13.16      0.62 o 
  -2   3   2       27.91       33.73      0.81 o 
  -1   3   2      501.53      465.69      4.54 o 
   0   3   2       24.86       21.51      0.77 o 
   1   3   2      359.46      353.24      4.01 o 
   2   3   2       87.24       87.01      1.79 o 
   3   3   2       98.44      111.19      1.97 o 
   4   3   2      109.78      117.02      2.03 o 
   5   3   2       71.87       82.27      1.49 o 
   6   3   2       68.93       62.53      1.41 o 
   7   3   2        2.89        3.69      1.41 o 
   8   3   2       31.47       34.79      2.49 o 
   9   3   2       32.91       31.32      1.93 o 
  10   3   2        0.47        0.91      1.85 o 
  11   3   2        5.69        5.45      2.26 o 
  12   3   2        0.03       -0.75      2.26 o 
  13   3   2        0.61        1.71      2.67 o 
 -13   4   2        0.07        0.14      1.45 o 
 -12   4   2        0.63        0.56      1.74 o 
 -11   4   2        0.00       -0.05      1.31 o 
 -10   4   2       11.33        7.89      2.38 o 
  -9   4   2        3.14        2.90      1.58 o 
  -8   4   2       27.99       27.29      1.71 o 
  -7   4   2        0.25        0.80      0.90 o 
  -6   4   2       50.59       49.89      1.61 o 
  -5   4   2       27.35       31.93      1.35 o 
  -4   4   2        8.24        7.09      0.82 o 
  -3   4   2      289.57      265.22      2.51 o 
  -2   4   2      208.26      219.90      2.30 o 
  -1   4   2      785.32      820.44      7.22 o 
   0   4   2      137.74      132.51      1.93 o 
   1   4   2      502.39      483.01      4.67 o 
   2   4   2      110.74       98.06      1.61 o 
   3   4   2       75.05       91.12      1.66 o 
   4   4   2       42.30       50.13      1.37 o 
   5   4   2      200.52      225.76      2.89 o 
   6   4   2      119.12      121.07      2.31 o 
   7   4   2       38.87       41.22      2.16 o 
   8   4   2       68.50       77.68      2.88 o 
   9   4   2        0.55        0.35      1.52 o 
  10   4   2       10.36       11.97      4.12 o 
  11   4   2        0.41       -0.63      1.86 o 
  12   4   2        2.99        5.16      2.48 o 
 -13   5   2        0.76        0.02      1.78 o 
 -12   5   2        1.35        0.47      1.51 o 
 -11   5   2        1.68        0.17      1.02 o 
 -10   5   2       41.85       38.37      1.77 o 
  -9   5   2        0.81        0.57      0.95 o 
  -8   5   2       90.41       98.99      2.50 o 
  -7   5   2       10.38       14.80      1.20 o 
  -6   5   2        1.66        1.02      0.57 o 
  -5   5   2       47.40       42.11      1.09 o 
  -4   5   2      159.79      142.73      2.65 o 
  -3   5   2      525.98      518.61      6.47 o 
  -2   5   2        0.29       -0.49      1.55 o 
  -1   5   2       67.05       62.50      1.35 o 
   0   5   2       60.49       52.15      0.95 o 
   1   5   2       74.18       71.07      1.28 o 
   2   5   2        0.01        0.08      0.49 o 
   3   5   2        8.04       10.34      0.86 o 
   4   5   2      120.92      115.35      2.00 o 
   5   5   2      104.48      112.79      2.33 o 
   6   5   2       39.89       33.07      1.67 o 
   7   5   2       10.73        7.98      0.97 o 
   8   5   2        7.40        8.75      1.92 o 
   9   5   2        2.68        0.57      1.37 o 
  10   5   2        0.56        0.59      1.53 o 
  11   5   2        0.73        0.81      1.91 o 
  12   5   2        0.13        0.38      1.90 o 
 -12   6   2        0.02       -0.05      1.28 o 
 -11   6   2        0.38        0.72      1.29 o 
 -10   6   2        9.08        1.62      1.24 o 
  -9   6   2        0.31       -0.34      0.84 o 
  -8   6   2       33.85       41.58      1.59 o 
  -7   6   2        7.91        8.33      0.92 o 
  -6   6   2        0.74        0.92      0.46 o 
  -5   6   2        2.45        3.28      1.66 o 
  -4   6   2      167.99      163.43      3.52 o 
  -3   6   2      158.33      160.56      3.56 o 
  -2   6   2      181.39      176.26      3.36 o 
  -1   6   2      258.52      255.51      4.14 o 
   0   6   2       28.41       22.60      0.87 o 
   1   6   2      226.10      207.26      2.61 o 
   2   6   2       28.20       32.28      1.24 o 
   3   6   2      354.07      359.48      4.40 o 
   4   6   2      166.33      164.85      2.77 o 
   5   6   2      200.78      206.72      3.48 o 
   6   6   2       95.74       87.76      2.65 o 
   7   6   2        4.53        4.71      1.32 o 
   8   6   2       38.44       42.21      2.74 o 
   9   6   2        5.48        7.30      1.82 o 
  10   6   2       23.72       30.96      2.88 o 
  11   6   2       18.54       18.69      8.05 o 
 -12   7   2        0.82        1.32      3.72 o 
 -11   7   2        0.69       -0.21      3.25 o 
 -10   7   2        0.17        0.45      1.18 o 
  -9   7   2       19.26       15.31      2.84 o 
  -8   7   2        1.63        1.47      0.74 o 
  -7   7   2       45.98       43.89      2.76 o 
  -6   7   2        2.16        3.22      1.73 o 
  -5   7   2      182.67      199.15      4.36 o 
  -4   7   2       12.17       13.92      2.06 o 
  -3   7   2        4.04        5.73      1.60 o 
  -2   7   2        9.48       10.71      3.10 o 
  -1   7   2       34.51       35.24      2.12 o 
   0   7   2       13.91       16.58      1.39 o 
   1   7   2        9.05        8.91      1.21 o 
   2   7   2       44.94       45.63      1.36 o 
   3   7   2       92.55       86.29      1.85 o 
   4   7   2      183.59      209.50      2.97 o 
   5   7   2      216.17      220.31      3.21 o 
   6   7   2       24.92       28.64      2.32 o 
   7   7   2        0.03        0.89      0.90 o 
   8   7   2        5.81        1.78      1.39 o 
   9   7   2        1.00        0.41      1.44 o 
  10   7   2        2.92        0.03      1.51 o 
  11   7   2        0.48        2.04      2.25 o 
 -11   8   2        0.22        0.36      4.02 o 
 -10   8   2        2.14        1.07      2.94 o 
  -9   8   2       17.47       12.02      5.66 o 
  -8   8   2        1.48        0.71      1.77 o 
  -7   8   2        6.17       10.16      2.84 o 
  -6   8   2        0.28        0.72      1.74 o 
  -5   8   2      105.17      112.12      3.54 o 
  -4   8   2       29.93       28.49      2.51 o 
  -3   8   2       16.62       18.05      2.05 o 
  -2   8   2        1.54        0.35      1.27 o 
  -1   8   2       32.72       33.73      3.61 o 
   0   8   2        2.02        1.43      0.37 o 
   1   8   2      200.81      208.58      4.71 o 
   2   8   2       38.59       39.00      1.31 o 
   3   8   2        0.36        0.79      0.85 o 
   4   8   2       26.53       27.39      1.44 o 
   5   8   2        3.39        2.07      0.97 o 
   6   8   2        0.80        0.40      1.17 o 
   7   8   2       27.31       23.96      1.93 o 
   8   8   2       10.88        8.14      2.57 o 
   9   8   2        0.09        0.80      1.45 o 
  10   8   2        7.73        5.63      3.71 o 
 -10   9   2        1.16        0.06      2.30 o 
  -9   9   2       11.07        6.82      4.28 o 
  -8   9   2       39.92       50.31      3.64 o 
  -7   9   2       17.92       21.73      5.08 o 
  -6   9   2       11.16        9.54      2.31 o 
  -5   9   2        0.95        1.83      2.04 o 
  -4   9   2       23.62       26.18      3.10 o 
  -3   9   2        1.09        1.63      1.53 o 
  -2   9   2        3.04        2.04      1.44 o 
  -1   9   2       29.94       29.59      2.65 o 
   0   9   2       14.43       15.43      1.69 o 
   1   9   2       20.38       24.00      1.26 o 
   2   9   2      101.80      104.87      1.93 o 
   3   9   2       25.11       29.01      1.41 o 
   4   9   2       74.48       73.99      2.04 o 
   5   9   2        4.37        4.28      1.61 o 
   6   9   2        0.70        0.96      1.38 o 
   7   9   2        0.32        0.25      1.69 o 
   8   9   2        0.01       -0.46      1.34 o 
   9   9   2        0.14       -0.31      2.10 o 
  -8  10   2        1.80        1.31      2.18 o 
  -7  10   2        0.31        0.92      2.09 o 
  -6  10   2        2.10        3.39      2.17 o 
  -5  10   2        0.78        1.11      2.18 o 
  -4  10   2        0.51        0.50      1.54 o 
  -3  10   2        2.78        1.71      1.97 o 
  -2  10   2       11.85        8.31      4.18 o 
  -1  10   2        6.23        6.02      1.95 o 
   0  10   2        0.33        0.27      1.47 o 
   1  10   2       33.78       32.55      1.44 o 
   2  10   2        7.96        8.56      1.51 o 
   3  10   2        7.27        6.14      1.10 o 
   4  10   2        0.04       -0.07      0.73 o 
   5  10   2        3.24        2.67      1.26 o 
   6  10   2       13.00        8.24      3.74 o 
   7  10   2        0.25        0.39      1.98 o 
  -7  11   2        0.00       -1.60      2.33 o 
  -6  11   2        0.19        0.70      3.05 o 
  -5  11   2        0.88       -1.21      1.96 o 
  -4  11   2        3.29        1.37      1.91 o 
  -3  11   2       30.87       41.70      4.30 o 
  -2  11   2        8.68        5.68      2.34 o 
  -1  11   2        0.22        0.10      1.39 o 
   0  11   2       39.95       44.31      3.12 o 
   1  11   2        2.61        0.50      1.15 o 
   2  11   2        6.37        0.32      3.13 o 
   3  11   2        1.23        0.65      3.72 o 
   4  11   2        0.99        0.74      1.37 o 
   5  11   2        3.09        2.62      2.55 o 
   6  11   2        0.63        2.08      2.15 o 
  -4  12   2        2.56        0.98      1.84 o 
  -3  12   2        6.15        3.01      3.26 o 
  -2  12   2        0.07       -0.02      1.44 o 
  -1  12   2        0.63        0.63      4.57 o 
   0  12   2        2.42       -0.59      4.44 o 
   1  12   2        7.86        0.95      3.78 o 
   2  12   2        0.78        0.31      4.49 o 
   3  12   2        1.73        0.08      3.12 o 
 -14   1   3        0.41        0.82      3.21 o 
 -13   1   3        0.17        1.66      3.21 o 
 -12   1   3       28.87       30.94      2.22 o 
 -11   1   3        0.15        1.11      1.19 o 
 -10   1   3       17.23       12.09      4.07 o 
  -9   1   3        0.25       -0.25      1.32 o 
  -8   1   3        3.11        2.78      1.62 o 
  -7   1   3        3.86        4.52      1.37 o 
  -6   1   3      121.75      112.89      2.70 o 
  -5   1   3      520.11      520.48      6.15 o 
  -4   1   3       15.00       17.55      1.41 o 
  -3   1   3      408.92      441.34      5.33 o 
  -2   1   3      141.32      141.39      2.38 o 
  -1   1   3        3.16        1.29      0.80 o 
   0   1   3      166.87      157.55      2.46 o 
   1   1   3      252.37      228.51      3.29 o 
   2   1   3      182.01      179.06      3.29 o 
   3   1   3      865.49      933.14      9.55 o 
   4   1   3      121.71      157.14      3.14 o 
   5   1   3        6.61        5.93      1.12 o 
   6   1   3       23.27       22.34      1.81 o 
   7   1   3       52.88       50.17      1.65 o 
   8   1   3       93.84       84.70      3.63 o 
   9   1   3        0.01        0.75      1.28 o 
  10   1   3        2.33        0.05      1.61 o 
  11   1   3        2.03        2.09      2.34 o 
  12   1   3        3.40        3.16      2.80 o 
 -14   2   3        1.99        5.18      4.28 o 
 -13   2   3        8.95        4.36      2.90 o 
 -12   2   3        0.55        1.73      1.89 o 
 -11   2   3        2.07        3.45      1.88 o 
 -10   2   3        7.18        5.80      2.16 o 
  -9   2   3        0.15        0.41      1.20 o 
  -8   2   3       67.35       75.56      2.29 o 
  -7   2   3       62.92       73.75      2.30 o 
  -6   2   3       38.24       41.94      1.79 o 
  -5   2   3       21.61       25.21      1.70 o 
  -4   2   3      121.46      118.90      2.25 o 
  -3   2   3     1725.62     1645.04     15.92 o 
  -2   2   3      185.07      169.13      2.43 o 
  -1   2   3      630.58      603.33      6.06 o 
   0   2   3       80.71       70.44      1.55 o 
   1   2   3      659.42      603.42      6.17 o 
   2   2   3        1.64        3.34      1.11 o 
   3   2   3      798.91      775.54      9.41 o 
   4   2   3      527.99      542.02      6.41 o 
   5   2   3      239.99      248.62      3.92 o 
   6   2   3      415.66      405.16      6.88 o 
   7   2   3       15.00       14.83      1.46 o 
   8   2   3      166.59      170.92      5.26 o 
   9   2   3        3.70        4.23      1.61 o 
  10   2   3       44.62       53.94      2.28 o 
  11   2   3       18.72       21.36      5.23 o 
  12   2   3       26.48       42.75      3.91 o 
 -13   3   3        2.06        2.48      2.76 o 
 -12   3   3        2.01        2.91      2.35 o 
 -11   3   3       21.35       22.83      4.80 o 
 -10   3   3        6.31        4.00      2.36 o 
  -9   3   3       78.18       88.41      3.10 o 
  -8   3   3        0.10        0.52      1.07 o 
  -7   3   3      108.25      118.90      2.59 o 
  -6   3   3       61.43       62.65      2.03 o 
  -5   3   3       42.75       42.52      1.57 o 
  -4   3   3       24.02       22.99      1.24 o 
  -3   3   3     2085.84     2064.40     19.42 o 
  -2   3   3      317.20      309.79      5.26 o 
  -1   3   3       54.21       48.07      1.34 o 
   0   3   3       41.22       38.90      1.18 o 
   1   3   3        4.39        2.08      0.81 o 
   2   3   3     1151.66     1089.67     12.52 o 
   3   3   3      145.66      158.89      4.62 o 
   4   3   3      656.83      678.47      8.16 o 
   5   3   3        6.56        7.06      1.79 o 
   6   3   3       99.09       97.23      2.16 o 
   7   3   3       28.91       28.66      1.36 o 
   8   3   3       54.18       49.42      2.43 o 
   9   3   3       32.58       38.66      2.39 o 
  10   3   3        0.33        0.60      1.71 o 
  11   3   3        0.07        1.16      1.59 o 
  12   3   3        0.84        1.58      2.70 o 
 -13   4   3        3.17        1.49      1.85 o 
 -12   4   3        6.46        1.83      2.01 o 
 -11   4   3        2.35        1.28      1.45 o 
 -10   4   3        3.27        1.19      1.56 o 
  -9   4   3        1.22       -0.30      1.00 o 
  -8   4   3       11.77       10.35      2.37 o 
  -7   4   3       10.42       10.67      1.38 o 
  -6   4   3       23.90       21.18      1.21 o 
  -5   4   3       11.29       11.38      1.03 o 
  -4   4   3      288.59      285.44      3.32 o 
  -3   4   3      160.26      180.23      2.79 o 
  -2   4   3     1180.31     1208.41     11.35 o 
  -1   4   3      190.19      178.29      2.39 o 
   0   4   3       14.83       22.66      1.24 o 
   1   4   3     1017.46     1009.51     10.34 o 
   2   4   3       43.47       36.77      1.68 o 
   3   4   3      244.21      231.18      3.09 o 
   4   4   3      414.75      409.51      4.88 o 
   5   4   3       25.44       21.41      1.31 o 
   6   4   3      134.65      128.89      2.51 o 
   7   4   3      248.48      242.87      4.14 o 
   8   4   3        1.79        4.77      1.81 o 
   9   4   3       41.41       44.61      2.66 o 
  10   4   3       28.52       28.37      6.02 o 
  11   4   3        4.94        4.20      1.87 o 
  12   4   3        4.31        7.52      3.33 o 
 -13   5   3        0.30        2.99      1.95 o 
 -12   5   3        6.49        1.12      1.31 o 
 -11   5   3        0.00        0.15      1.09 o 
 -10   5   3        0.70        0.01      1.37 o 
  -9   5   3       29.20       30.20      4.04 o 
  -8   5   3      138.84      153.76      3.18 o 
  -7   5   3       14.76       17.90      1.46 o 
  -6   5   3       46.99       48.73      1.58 o 
  -5   5   3       56.27       53.35      1.46 o 
  -4   5   3       10.36        8.47      0.63 o 
  -3   5   3       35.35       37.38      0.76 o 
  -2   5   3       48.13       53.06      1.16 o 
  -1   5   3        6.25        5.43      0.95 o 
   0   5   3      166.80      178.32      2.55 o 
   1   5   3      117.97      129.00      2.63 o 
   2   5   3      158.10      163.45      2.56 o 
   3   5   3      229.99      228.64      3.06 o 
   4   5   3      127.67      136.74      2.81 o 
   5   5   3       72.42       71.49      2.10 o 
   6   5   3       30.45       34.69      1.52 o 
   7   5   3        5.90        4.81      1.43 o 
   8   5   3        0.02       -0.28      1.39 o 
   9   5   3        0.57       -0.37      1.53 o 
  10   5   3        9.48        1.29      2.11 o 
  11   5   3        0.55        0.48      1.87 o 
 -12   6   3        0.29       -0.07      1.11 o 
 -11   6   3        5.53        0.21      1.32 o 
 -10   6   3        2.03       -0.04      0.75 o 
  -9   6   3        0.15        0.35      0.88 o 
  -8   6   3        0.81        0.80      0.84 o 
  -7   6   3       43.73       43.73      1.63 o 
  -6   6   3      160.49      168.09      3.69 o 
  -5   6   3       81.53       79.16      3.18 o 
  -4   6   3      126.00      126.92      3.53 o 
  -3   6   3       27.16       32.37      2.25 o 
  -2   6   3        1.13        2.09      1.49 o 
  -1   6   3       32.45       31.79      0.93 o 
   0   6   3        8.79       10.57      0.96 o 
   1   6   3        4.63        4.43      1.06 o 
   2   6   3       82.86       87.31      1.90 o 
   3   6   3      101.85       94.20      2.10 o 
   4   6   3       53.85       61.90      1.91 o 
   5   6   3       48.58       53.48      1.98 o 
   6   6   3       35.18       33.70      1.91 o 
   7   6   3        0.63        0.58      1.01 o 
   8   6   3        6.93        2.69      1.21 o 
   9   6   3        5.46        5.67      2.48 o 
  10   6   3        6.86        1.03      2.10 o 
  11   6   3        0.01        0.02      1.44 o 
 -11   7   3        4.35        0.59      3.10 o 
 -10   7   3        0.65        0.07      1.86 o 
  -9   7   3        2.03        0.83      1.36 o 
  -8   7   3       11.46       13.23      1.60 o 
  -7   7   3       16.47       17.04      2.97 o 
  -6   7   3        0.16       -0.67      1.62 o 
  -5   7   3      157.18      162.35      4.20 o 
  -4   7   3      126.36      139.55      4.22 o 
  -3   7   3       93.18      100.42      3.41 o 
  -2   7   3       47.50       47.35      2.38 o 
  -1   7   3        0.20       -0.13      0.22 o 
   0   7   3       44.20       43.53      1.17 o 
   1   7   3       75.30       74.47      1.61 o 
   2   7   3       39.88       39.87      1.51 o 
   3   7   3      348.24      365.67      4.48 o 
   4   7   3        0.10       -0.09      0.90 o 
   5   7   3        0.91       -0.12      0.91 o 
   6   7   3       12.09        9.93      1.51 o 
   7   7   3       28.98       30.52      1.90 o 
   8   7   3        9.31        9.37      2.81 o 
   9   7   3        0.06        0.33      1.67 o 
  10   7   3        0.90        0.11      1.43 o 
 -11   8   3        0.54       -0.14      4.02 o 
 -10   8   3        0.81        0.26      2.12 o 
  -9   8   3       10.20        0.35      2.02 o 
  -8   8   3        3.87        1.76      2.24 o 
  -7   8   3        0.10        1.00      2.00 o 
  -6   8   3        9.24       11.12      2.57 o 
  -5   8   3       50.19       61.30      3.32 o 
  -4   8   3        4.09        4.28      1.87 o 
  -3   8   3       11.06        5.62      2.04 o 
  -2   8   3        4.88        2.63      1.62 o 
  -1   8   3        2.20        2.42      1.55 o 
   0   8   3       64.27       65.15      1.35 o 
   1   8   3       59.89       67.15      1.71 o 
   2   8   3      210.22      224.41      3.94 o 
   3   8   3        0.65       -0.23      0.78 o 
   4   8   3        3.56        2.49      0.95 o 
   5   8   3       39.05       43.60      1.99 o 
   6   8   3        7.07        4.35      1.64 o 
   7   8   3        8.21        5.67      1.76 o 
   8   8   3        0.04        0.27      1.59 o 
   9   8   3        5.87        6.01      2.53 o 
  -9   9   3       17.57       17.28      4.64 o 
  -8   9   3        1.85        1.44      2.18 o 
  -7   9   3        0.00        0.66      2.36 o 
  -6   9   3       17.95       20.81      2.90 o 
  -5   9   3       16.72        9.93      3.45 o 
  -4   9   3       48.80       60.92      3.25 o 
  -3   9   3        6.97        2.99      1.89 o 
  -2   9   3       28.86       34.80      2.51 o 
  -1   9   3       33.71       43.58      2.57 o 
   0   9   3       26.54       27.86      2.21 o 
   1   9   3        2.73        0.73      0.66 o 
   2   9   3        5.45        3.03      0.93 o 
   3   9   3       35.20       41.08      2.06 o 
   4   9   3        3.30        1.17      1.09 o 
   5   9   3       41.81       47.70      1.99 o 
   6   9   3        9.47        6.35      1.64 o 
   7   9   3        2.72        3.91      1.72 o 
   8   9   3        0.66        0.38      1.55 o 
  -8  10   3        2.48        1.87      2.47 o 
  -7  10   3        7.52        5.89      3.01 o 
  -6  10   3        2.53        2.27      2.23 o 
  -5  10   3        1.12        1.20      2.59 o 
  -4  10   3       16.09       18.21      7.91 o 
  -3  10   3        0.33        0.13      1.47 o 
  -2  10   3        5.53        3.08      1.98 o 
  -1  10   3       48.84       40.89      7.32 o 
   0  10   3      127.93      138.64      5.70 o 
   1  10   3       26.21       26.44      4.81 o 
   2  10   3        1.57        1.22      0.89 o 
   3  10   3        0.21        0.25      0.93 o 
   4  10   3       14.66       16.25      2.53 o 
   5  10   3        3.80        2.31      1.25 o 
   6  10   3        0.83        0.21      1.20 o 
   7  10   3        6.31        5.11      2.90 o 
  -6  11   3        3.45        5.05      3.02 o 
  -5  11   3        2.71        2.06      2.68 o 
  -4  11   3        3.48        3.32      2.34 o 
  -3  11   3        1.54        0.48      2.12 o 
  -2  11   3        0.71        0.57      1.58 o 
  -1  11   3        2.28        0.90      1.87 o 
   0  11   3       13.32        8.63      2.98 o 
   1  11   3        0.06       -0.48      1.67 o 
   2  11   3        0.07       -0.09      1.07 o 
   3  11   3        0.16        0.15      1.09 o 
   4  11   3        3.39        0.51      3.28 o 
   5  11   3        0.53        0.33      1.74 o 
  -3  12   3        2.34        0.43      1.86 o 
  -2  12   3        1.26        0.94      2.45 o 
  -1  12   3        3.04        1.72      2.22 o 
   0  12   3        2.26       -0.22      4.51 o 
   1  12   3        1.32        0.58      3.94 o 
 -14   0   4        8.55        8.03      5.82 o 
 -13   0   4        0.84       -1.18      2.45 o 
 -12   0   4        7.02        7.19      2.35 o 
 -11   0   4        0.46       -0.89      2.54 o 
 -10   0   4        3.52        6.01      2.83 o 
  -9   0   4       62.68       70.73      4.11 o 
  -8   0   4      127.03      141.62      4.99 o 
  -7   0   4        0.87        0.21      1.61 o 
  -6   0   4       18.88       21.18      2.40 o 
  -5   0   4       10.98       15.42      2.60 o 
  -4   0   4      914.57      912.50     19.18 o 
  -3   0   4      135.47      128.85      5.40 o 
  -2   0   4      475.26      493.66      8.69 o 
  -1   0   4        2.81        6.30      1.61 o 
   0   0   4      368.65      344.15      6.17 o 
   1   0   4      266.94      260.12      5.72 o 
   2   0   4     1620.63     1612.13     23.15 o 
   3   0   4      638.21      632.93     10.32 o 
   4   0   4      193.35      199.87      6.51 o 
   5   0   4       94.47       95.53      5.95 o 
   6   0   4        9.73        9.83      5.82 o 
   7   0   4      750.78      686.33     69.65 o 
   8   0   4       10.13        9.72      1.76 o 
   9   0   4      104.97      114.72     13.92 o 
  10   0   4       20.17       13.24     12.53 o 
  11   0   4       59.79       92.50      6.54 o 
  12   0   4        5.17        5.30      4.14 o 
 -14   1   4        1.60        4.86      3.80 o 
 -13   1   4        3.77        6.98      2.72 o 
 -12   1   4        3.81        3.31      1.92 o 
 -11   1   4       10.84        2.97      2.14 o 
 -10   1   4        0.02        0.48      1.70 o 
  -9   1   4        2.81        2.31      1.80 o 
  -8   1   4        4.64        4.48      1.60 o 
  -7   1   4      105.10      119.55      3.53 o 
  -6   1   4       88.85       97.08      2.97 o 
  -5   1   4       28.77       32.29      2.04 o 
  -4   1   4     1338.78     1407.24     14.76 o 
  -3   1   4       70.12       65.95      2.10 o 
  -2   1   4       82.26       82.70      1.98 o 
  -1   1   4        0.81        0.25      0.78 o 
   0   1   4      316.96      297.53      4.11 o 
   1   1   4      494.09      469.98      5.55 o 
   2   1   4      146.25      146.30      2.78 o 
   3   1   4      174.46      159.65      3.12 o 
   4   1   4        0.06        0.01      0.90 o 
   5   1   4      359.01      334.27      5.86 o 
   6   1   4       43.51       47.20      3.00 o 
   7   1   4       13.57       19.56      2.13 o 
   8   1   4       14.07       13.65      2.49 o 
   9   1   4        3.10        1.78      0.92 o 
  10   1   4        4.91        2.70      1.81 o 
  11   1   4        1.23       -0.25      2.14 o 
  12   1   4        0.24        0.15      2.31 o 
 -13   2   4        9.81        9.77      2.58 o 
 -12   2   4        0.78        1.33      1.68 o 
 -11   2   4        3.50        1.90      1.66 o 
 -10   2   4        0.37        2.21      2.07 o 
  -9   2   4        1.40        0.06      1.29 o 
  -8   2   4        0.21       -0.38      1.34 o 
  -7   2   4       59.80       57.49      2.27 o 
  -6   2   4        4.28        4.23      1.28 o 
  -5   2   4       75.82       75.27      2.15 o 
  -4   2   4     1197.06     1241.37     13.18 o 
  -3   2   4     1679.35     1696.12     17.26 o 
  -2   2   4      336.67      321.32      4.28 o 
  -1   2   4      174.16      192.67      3.08 o 
   0   2   4      475.25      461.46      5.37 o 
   1   2   4       22.91       19.97      1.67 o 
   2   2   4      191.54      184.64      3.23 o 
   3   2   4       27.99       26.84      1.93 o 
   4   2   4        8.57        6.52      2.65 o 
   5   2   4      142.22      137.70      3.16 o 
   6   2   4      274.40      264.14      4.84 o 
   7   2   4       13.42       10.36      2.03 o 
   8   2   4        9.89        9.58      1.06 o 
   9   2   4       22.02       19.66      2.18 o 
  10   2   4        5.03        2.11      1.75 o 
  11   2   4        6.25        4.32      2.79 o 
  12   2   4        4.82        1.21      2.70 o 
 -13   3   4        0.64        1.93      2.02 o 
 -12   3   4        0.68       -0.40      1.64 o 
 -11   3   4        0.75        0.61      1.69 o 
 -10   3   4        5.06        2.35      1.97 o 
  -9   3   4       33.87       39.25      2.31 o 
  -8   3   4        5.48        2.23      1.86 o 
  -7   3   4        2.49        3.09      1.73 o 
  -6   3   4        0.10        0.60      0.97 o 
  -5   3   4       25.65       23.68      1.82 o 
  -4   3   4       31.08       28.12      1.44 o 
  -3   3   4        3.35        3.75      0.98 o 
  -2   3   4       37.66       34.66      1.37 o 
  -1   3   4       17.60       19.02      1.51 o 
   0   3   4        1.38        1.17      0.94 o 
   1   3   4       26.80       29.03      1.56 o 
   2   3   4        0.17        0.19      0.93 o 
   3   3   4        0.16        0.86      1.65 o 
   4   3   4      252.32      247.31      4.35 o 
   5   3   4       26.34       28.15      2.42 o 
   6   3   4       53.08       52.97      2.45 o 
   7   3   4       61.53       60.83      2.21 o 
   8   3   4        5.49        8.83      1.22 o 
   9   3   4        0.45        0.64      1.63 o 
  10   3   4        0.22        0.52      1.61 o 
  11   3   4        0.37        0.55      2.20 o 
 -13   4   4        0.11       -3.12      3.12 o 
 -12   4   4        5.91        5.78      2.62 o 
 -11   4   4        1.36        1.13      1.80 o 
 -10   4   4        0.55        1.18      1.73 o 
  -9   4   4        5.19        1.99      1.35 o 
  -8   4   4        5.52        2.63      1.56 o 
  -7   4   4       18.08       20.14      1.74 o 
  -6   4   4       35.36       37.50      1.60 o 
  -5   4   4        8.19       10.22      1.11 o 
  -4   4   4        3.13        3.61      1.02 o 
  -3   4   4      118.63      130.44      2.39 o 
  -2   4   4       14.32       16.14      1.18 o 
  -1   4   4        8.54        6.52      0.91 o 
   0   4   4       10.09        9.45      1.18 o 
   1   4   4       70.40       70.05      1.82 o 
   2   4   4       27.01       18.03      1.71 o 
   3   4   4       55.50       55.69      7.63 o 
   4   4   4       69.23       70.77      2.63 o 
   5   4   4       86.45       88.65      2.33 o 
   6   4   4       29.85       37.51      1.93 o 
   7   4   4       20.66       20.55      1.87 o 
   8   4   4       15.55       20.47      1.67 o 
   9   4   4        0.30       -0.27      1.90 o 
  10   4   4        6.32        0.75      2.09 o 
  11   4   4       11.60        4.83      3.35 o 
 -12   5   4        4.48        1.11      2.54 o 
 -11   5   4        0.28       -0.16      1.32 o 
 -10   5   4       15.31       12.87      4.78 o 
  -9   5   4        2.67        1.52      1.32 o 
  -8   5   4        0.34        1.01      1.25 o 
  -7   5   4        3.86        4.38      1.05 o 
  -6   5   4      117.97      127.18      2.58 o 
  -5   5   4      123.23      138.32      2.69 o 
  -4   5   4        0.09       -0.07      0.68 o 
  -3   5   4      103.13      119.20      2.09 o 
  -2   5   4       25.76       28.76      1.21 o 
  -1   5   4      153.09      150.70      2.52 o 
   0   5   4        1.34        0.86      0.94 o 
   1   5   4       62.33       61.17      2.07 o 
   2   5   4      126.65      132.00      2.69 o 
   3   5   4      326.38      341.13      4.68 o 
   4   5   4        0.02        0.13      1.15 o 
   5   5   4        0.30        1.06      1.05 o 
   6   5   4       72.73       80.87      2.26 o 
   7   5   4        2.97        2.01      1.68 o 
   8   5   4       14.36       12.84      2.57 o 
   9   5   4        3.89        1.85      2.02 o 
  10   5   4        0.84        0.33      1.91 o 
  11   5   4        3.93        0.00      4.02 o 
 -12   6   4        0.17       -0.34      2.73 o 
 -11   6   4        0.01        0.07      0.88 o 
 -10   6   4        0.05        0.02      1.05 o 
  -9   6   4        0.89        0.50      1.40 o 
  -8   6   4        2.09        1.96      1.15 o 
  -7   6   4       35.50       38.97      1.65 o 
  -6   6   4       27.59       31.60      1.56 o 
  -5   6   4       18.27       16.14      1.01 o 
  -4   6   4       10.77        8.09      0.51 o 
  -3   6   4        4.00        3.99      0.84 o 
  -2   6   4        0.45        0.48      0.63 o 
  -1   6   4       11.04       10.33      1.45 o 
   0   6   4        4.10        4.38      1.11 o 
   1   6   4      261.34      267.61      4.09 o 
   2   6   4        0.42        0.82      0.95 o 
   3   6   4      153.57      156.81      2.78 o 
   4   6   4       36.71       38.99      2.22 o 
   5   6   4        1.60        2.27      1.15 o 
   6   6   4       41.02       41.53      2.20 o 
   7   6   4       12.95       14.23      2.43 o 
   8   6   4       25.65       31.23      3.60 o 
   9   6   4       32.58       42.10      3.18 o 
  10   6   4        3.80        0.83      2.53 o 
 -11   7   4        0.31        0.21      2.58 o 
 -10   7   4        0.72        0.23      2.01 o 
  -9   7   4       16.96        0.02      1.60 o 
  -8   7   4        0.79        1.23      2.05 o 
  -7   7   4       43.17       48.50      3.23 o 
  -6   7   4        0.00       -0.63      1.90 o 
  -5   7   4        0.98        1.24      2.31 o 
  -4   7   4        2.09        2.81      2.23 o 
  -3   7   4       42.26       45.19      2.71 o 
  -2   7   4        0.01        2.19      1.66 o 
  -1   7   4       61.37       57.97      1.36 o 
   0   7   4       78.41       79.34      1.83 o 
   1   7   4       36.51       32.68      1.43 o 
   2   7   4      141.54      148.56      6.11 o 
   3   7   4       54.38       56.41      2.04 o 
   4   7   4       28.40       33.03      1.95 o 
   5   7   4        2.38        3.35      1.35 o 
   6   7   4        1.93        3.54      1.66 o 
   7   7   4        1.35        2.15      1.57 o 
   8   7   4        1.39        0.06      1.42 o 
   9   7   4        0.39        0.05      1.63 o 
 -10   8   4        0.22       -0.03      2.03 o 
  -9   8   4        2.48        0.95      2.15 o 
  -8   8   4        0.16       -0.39      2.17 o 
  -7   8   4        5.52        1.91      2.20 o 
  -6   8   4       14.95        8.34      2.52 o 
  -5   8   4        3.26        2.38      2.46 o 
  -4   8   4        2.04        1.24      2.10 o 
  -3   8   4       19.49       24.01      4.96 o 
  -2   8   4        2.14        3.52      1.89 o 
  -1   8   4       46.14       54.23      2.87 o 
   0   8   4       34.41       34.60      1.32 o 
   1   8   4        1.09        0.95      0.82 o 
   2   8   4        7.42        7.51      1.34 o 
   3   8   4        5.87        4.47      1.39 o 
   4   8   4        0.26        0.43      1.10 o 
   5   8   4       16.03       15.31      1.86 o 
   6   8   4       11.01        9.54      1.69 o 
   7   8   4        0.23       -0.52      1.31 o 
   8   8   4        9.87        8.96      5.86 o 
  -9   9   4        2.67       -0.02      2.25 o 
  -8   9   4        0.10        0.40      2.10 o 
  -7   9   4        0.45        2.16      2.33 o 
  -6   9   4        0.04        0.05      2.18 o 
  -5   9   4        8.19        3.83      2.34 o 
  -4   9   4        0.26        0.65      1.87 o 
  -3   9   4        3.43        2.11      2.01 o 
  -2   9   4        3.50        1.28      1.87 o 
  -1   9   4        5.60        6.20      2.51 o 
   0   9   4       39.40       35.64      2.29 o 
   1   9   4        8.54        6.10      1.88 o 
   2   9   4       30.42       33.91      1.88 o 
   3   9   4        3.54        1.67      1.16 o 
   4   9   4       18.36       19.86      2.02 o 
   5   9   4        1.09        0.20      1.22 o 
   6   9   4        0.09        0.39      1.15 o 
   7   9   4        2.42        6.40      2.33 o 
  -7  10   4        0.27        1.43      2.54 o 
  -6  10   4        3.56        3.45      2.54 o 
  -5  10   4        3.93        0.81      2.13 o 
  -4  10   4        0.12        0.10      1.95 o 
  -3  10   4        0.65        0.29      1.81 o 
  -2  10   4        2.97        0.90      1.95 o 
  -1  10   4       13.25        8.87      3.62 o 
   0  10   4       16.44       18.15      7.45 o 
   1  10   4        3.32        2.29      1.92 o 
   2  10   4        1.48        1.32      1.94 o 
   3  10   4        4.27        1.28      1.08 o 
   4  10   4        4.74        0.82      1.33 o 
   5  10   4        5.26        2.01      1.34 o 
   6  10   4        0.03       -0.06      1.13 o 
  -5  11   4       16.27       16.18      8.05 o 
  -4  11   4        4.37        0.43      2.32 o 
  -3  11   4        0.00        0.29      1.97 o 
  -2  11   4       11.08        7.41      3.70 o 
  -1  11   4        9.62        5.80      2.54 o 
   0  11   4        8.24        6.60      2.39 o 
   1  11   4       11.66       -0.14      2.19 o 
   2  11   4        0.14        0.65      1.83 o 
   3  11   4        1.27        0.37      2.16 o 
 -13   1   5        0.66        1.32      1.88 o 
 -12   1   5        1.63        1.63      1.87 o 
 -11   1   5        0.01       -0.57      1.94 o 
 -10   1   5        0.02       -0.28      1.66 o 
  -9   1   5        5.15        1.67      1.72 o 
  -8   1   5       21.38       21.44      2.49 o 
  -7   1   5       44.07       51.68      2.74 o 
  -6   1   5        7.51        8.32      1.79 o 
  -5   1   5       60.89       72.65      2.68 o 
  -4   1   5        1.91        2.71      1.30 o 
  -3   1   5       60.31       65.10      2.31 o 
  -2   1   5        8.46       10.91      1.57 o 
  -1   1   5       84.87       83.10      2.28 o 
   0   1   5       14.94       14.71      1.55 o 
   1   1   5      397.18      412.49      5.85 o 
   2   1   5       25.03       29.68      2.06 o 
   3   1   5       20.71       23.38      2.23 o 
   4   1   5      104.20      101.28      8.24 o 
   5   1   5       10.57        8.24      1.84 o 
   6   1   5      120.31      109.09     11.95 o 
   7   1   5        0.43       -0.83      1.92 o 
   8   1   5        1.50        1.35      1.24 o 
   9   1   5        9.15        9.72      3.36 o 
  10   1   5        0.12       -0.37      2.45 o 
  11   1   5        0.22        2.01      2.98 o 
 -13   2   5        0.06        1.86      2.35 o 
 -12   2   5        0.33        3.01      2.10 o 
 -11   2   5        0.81        0.81      1.56 o 
 -10   2   5        9.16        1.87      1.95 o 
  -9   2   5       13.01        6.72      4.30 o 
  -8   2   5        0.97        0.86      1.60 o 
  -7   2   5        3.48        4.02      1.58 o 
  -6   2   5       17.38       15.97      1.99 o 
  -5   2   5       21.28       19.19      1.99 o 
  -4   2   5        2.14        1.44      1.20 o 
  -3   2   5       60.03       68.50      2.50 o 
  -2   2   5        0.80        0.45      1.01 o 
  -1   2   5       26.12       23.88      4.18 o 
   0   2   5      114.47      111.37      2.95 o 
   1   2   5       90.29      100.96      2.58 o 
   2   2   5       37.43       42.37      2.41 o 
   3   2   5       89.35       97.40      2.92 o 
   4   2   5       40.19       43.56      6.60 o 
   5   2   5       17.14       21.00      3.32 o 
   6   2   5      101.91      101.14      3.22 o 
   7   2   5        2.08        1.52      2.11 o 
   8   2   5       27.83       37.17      3.80 o 
   9   2   5        9.76        9.29      4.40 o 
  10   2   5       33.21       45.28      4.48 o 
  11   2   5        3.21        5.58      3.47 o 
 -13   3   5        5.08        7.98      3.00 o 
 -12   3   5        1.05        0.47      1.79 o 
 -11   3   5        1.90        1.15      1.69 o 
 -10   3   5        0.21       -0.11      1.26 o 
  -9   3   5        1.39        0.32      1.59 o 
  -8   3   5        0.40       -0.19      1.31 o 
  -7   3   5       10.28       12.77      1.70 o 
  -6   3   5        5.75        7.72      1.58 o 
  -5   3   5      224.24      226.15      4.34 o 
  -4   3   5      162.15      177.81      6.36 o 
  -3   3   5       13.73       16.14      1.45 o 
  -2   3   5        4.37        5.12      1.39 o 
  -1   3   5       80.16       80.59      2.85 o 
   0   3   5      206.75      206.57      3.74 o 
   1   3   5        7.79        8.92      1.87 o 
   2   3   5      713.53      757.47     10.72 o 
   3   3   5        7.15        5.99      1.91 o 
   4   3   5       97.26       98.13      3.83 o 
   5   3   5        5.73        5.09      1.79 o 
   6   3   5        1.02        0.95      1.48 o 
   7   3   5       46.27       51.93      4.76 o 
   8   3   5       28.89       32.05      1.93 o 
   9   3   5        3.43        3.68      2.18 o 
  10   3   5        4.25        4.02      2.85 o 
 -12   4   5        0.35        0.22      2.23 o 
 -11   4   5        0.02        3.18      2.18 o 
 -10   4   5        0.79        0.84      1.74 o 
  -9   4   5        3.99        2.79      1.77 o 
  -8   4   5        8.75        6.25      3.28 o 
  -7   4   5        0.33        0.22      1.02 o 
  -6   4   5      104.60      118.83      3.18 o 
  -5   4   5      230.59      249.51      4.40 o 
  -4   4   5      125.16      140.77      2.93 o 
  -3   4   5       35.39       38.21      1.72 o 
  -2   4   5       13.98       17.51      1.57 o 
  -1   4   5       64.40       64.07      4.57 o 
   0   4   5        3.85        5.17      1.22 o 
   1   4   5       14.15       14.26      1.52 o 
   2   4   5      131.08      131.23      3.06 o 
   3   4   5       45.97       45.43      2.35 o 
   4   4   5        0.84        2.53      2.16 o 
   5   4   5      171.34      175.02      4.33 o 
   6   4   5        6.86        8.16      2.14 o 
   7   4   5       14.40       14.39      2.04 o 
   8   4   5       25.45       25.72      2.17 o 
   9   4   5        6.04        3.74      2.74 o 
  10   4   5        6.78        2.52      2.55 o 
 -12   5   5        0.02       -2.38      2.67 o 
 -11   5   5        5.53        2.31      1.73 o 
 -10   5   5       20.97       22.48      7.17 o 
  -9   5   5        9.42        0.42      1.56 o 
  -8   5   5       33.14       38.87      1.96 o 
  -7   5   5       21.80       24.41      2.18 o 
  -6   5   5        6.53        6.12      1.24 o 
  -5   5   5       26.27       30.63      1.72 o 
  -4   5   5       23.05       26.37      1.39 o 
  -3   5   5       26.78       27.16      1.38 o 
  -2   5   5        4.04        2.81      0.97 o 
  -1   5   5      115.88      114.07      3.34 o 
   0   5   5       56.40       59.03      2.30 o 
   1   5   5      226.54      238.23      4.72 o 
   2   5   5       61.41       76.24      2.79 o 
   3   5   5       64.28       68.81      2.67 o 
   4   5   5       54.64       59.53      2.38 o 
   5   5   5       57.72       57.49      2.47 o 
   6   5   5        0.00        0.20      1.12 o 
   7   5   5        6.06        6.20      1.70 o 
   8   5   5        0.01        0.47      1.84 o 
   9   5   5        0.26        0.57      1.97 o 
  10   5   5        0.17       -0.10      1.79 o 
 -11   6   5        0.47       -0.01      1.68 o 
 -10   6   5        1.27        0.28      2.23 o 
  -9   6   5        2.73        1.02      1.30 o 
  -8   6   5        9.55        6.17      2.25 o 
  -7   6   5       39.58       40.99      1.73 o 
  -6   6   5        2.11        1.42      0.74 o 
  -5   6   5        0.93        0.11      0.75 o 
  -4   6   5        1.68        2.33      0.83 o 
  -3   6   5        2.05        2.00      0.80 o 
  -2   6   5        2.67        3.04      0.79 o 
  -1   6   5        1.02        1.14      1.10 o 
   0   6   5       49.08       53.61      2.44 o 
   1   6   5       49.88       45.71      2.10 o 
   2   6   5        3.20        3.19      1.38 o 
   3   6   5        0.01        0.53      1.17 o 
   4   6   5        0.18       -0.31      1.20 o 
   5   6   5        0.10        0.11      1.13 o 
   6   6   5       24.26       23.64      2.01 o 
   7   6   5        0.32        0.69      1.28 o 
   8   6   5       11.56        1.65      2.44 o 
   9   6   5        0.06        0.70      2.42 o 
 -10   7   5        1.55       -0.42      2.26 o 
  -9   7   5        0.12       -0.06      2.03 o 
  -8   7   5        6.19        3.62      3.07 o 
  -7   7   5       22.65       22.56      4.86 o 
  -6   7   5       16.17       19.24      3.98 o 
  -5   7   5        9.67        9.69      3.02 o 
  -4   7   5        5.42        4.83      2.43 o 
  -3   7   5        1.46        1.30      0.66 o 
  -2   7   5       29.91       34.20      1.95 o 
  -1   7   5       10.85        9.84      1.34 o 
   0   7   5        0.64        0.67      1.07 o 
   1   7   5       50.76       61.54      2.38 o 
   2   7   5        3.87        3.68      1.33 o 
   3   7   5       11.57       14.68      1.55 o 
   4   7   5        0.04       -0.22      1.06 o 
   5   7   5       25.57       32.58      2.09 o 
   6   7   5        1.00        0.72      1.37 o 
   7   7   5        7.97        4.72      2.12 o 
   8   7   5        2.09        2.30      2.21 o 
  -9   8   5        1.49        1.50      3.16 o 
  -8   8   5        0.64       -0.13      2.01 o 
  -7   8   5        1.05        0.73      2.41 o 
  -6   8   5       23.03       33.03      3.28 o 
  -5   8   5       18.19       23.55      3.16 o 
  -4   8   5        0.84       -0.04      1.64 o 
  -3   8   5        0.84        0.63      1.86 o 
  -2   8   5        1.37        1.50      1.98 o 
  -1   8   5       16.12       19.15      2.51 o 
   0   8   5      118.10      122.46      5.19 o 
   1   8   5       31.68       35.63      1.87 o 
   2   8   5        0.14        0.94      1.06 o 
   3   8   5        2.58        2.34      1.35 o 
   4   8   5       24.59       24.40      2.04 o 
   5   8   5        1.02        1.25      1.51 o 
   6   8   5        1.15        1.03      1.60 o 
   7   8   5        3.94        3.46      2.06 o 
  -8   9   5        0.00       -0.54      2.50 o 
  -7   9   5        1.99        1.12      2.42 o 
  -6   9   5       17.07       17.38      4.66 o 
  -5   9   5        0.13       -0.50      2.14 o 
  -4   9   5        4.49        0.32      1.94 o 
  -3   9   5        0.02        0.09      1.57 o 
  -2   9   5       36.97       40.91      3.76 o 
  -1   9   5        0.51        0.14      1.68 o 
   0   9   5        2.65        2.09      2.79 o 
   1   9   5        3.97        4.59      1.18 o 
   2   9   5        1.58        1.58      1.08 o 
   3   9   5       38.99       45.03      2.39 o 
   4   9   5        6.09        3.97      1.82 o 
   5   9   5        6.59        3.93      2.11 o 
   6   9   5        0.04       -0.30      1.37 o 
  -6  10   5        2.03        5.45      3.09 o 
  -5  10   5        0.24        1.92      2.80 o 
  -4  10   5        0.01        0.09      1.79 o 
  -3  10   5        8.49        0.96      2.67 o 
  -2  10   5       10.77        2.82      2.94 o 
  -1  10   5        7.52        2.44      2.41 o 
   0  10   5        0.05        1.34      2.22 o 
   1  10   5        0.03        0.30      1.98 o 
   2  10   5       11.22        5.46      5.20 o 
   3  10   5        0.11        1.55      2.19 o 
   4  10   5        0.27       -0.25      1.47 o 
  -3  11   5        2.65        2.93      2.98 o 
  -2  11   5       12.09       12.54      5.27 o 
  -1  11   5        2.13        5.31      3.34 o 
   0  11   5        0.01        1.05      2.92 o 
   1  11   5        5.95        2.33      2.77 o 
 -12   0   6        0.01       -0.91      2.98 o 
 -11   0   6        7.34       10.16      3.57 o 
 -10   0   6       12.28        6.04      6.23 o 
  -9   0   6        7.95        6.39      2.98 o 
  -8   0   6        0.63        1.14      2.25 o 
  -7   0   6        0.78       -0.23      2.24 o 
  -6   0   6        2.23        1.66      2.25 o 
  -5   0   6       86.24       98.51      5.15 o 
  -4   0   6       29.49       32.06      3.13 o 
  -3   0   6       21.82       25.52      3.35 o 
  -2   0   6        0.13        0.11      2.01 o 
  -1   0   6      123.41      135.63      4.60 o 
   0   0   6      105.76      118.38      4.45 o 
   1   0   6       10.59       11.76      3.20 o 
   2   0   6       57.04       58.88      3.72 o 
   3   0   6       24.09       21.85      3.17 o 
   4   0   6        9.80       12.47      3.07 o 
   5   0   6      260.98      265.80      7.73 o 
   6   0   6       27.06       26.14      3.76 o 
   7   0   6       20.44       28.80      5.95 o 
   8   0   6        2.95       -0.90      2.78 o 
   9   0   6       37.09       49.16      7.75 o 
  10   0   6        1.23        2.35      4.98 o 
 -12   1   6        0.00        0.50      2.24 o 
 -11   1   6        0.16       -0.18      1.71 o 
 -10   1   6        2.06        3.07      2.45 o 
  -9   1   6        5.08        4.15      2.27 o 
  -8   1   6        7.29        8.75      2.21 o 
  -7   1   6        0.17        0.45      1.44 o 
  -6   1   6       29.45       35.02      2.60 o 
  -5   1   6       23.32       29.68      2.41 o 
  -4   1   6       53.63       62.70      3.01 o 
  -3   1   6       19.73       20.33      1.88 o 
  -2   1   6       82.46       87.69      2.93 o 
  -1   1   6        2.38        2.93      1.63 o 
   0   1   6      160.60      167.37      3.94 o 
   1   1   6      115.52      116.79      3.21 o 
   2   1   6        3.50        1.01      1.78 o 
   3   1   6       91.41       90.42      4.04 o 
   4   1   6        0.77        1.18      1.61 o 
   5   1   6       65.78       73.89      3.30 o 
   6   1   6        0.20       -0.38      1.88 o 
   7   1   6       25.24       25.39      7.89 o 
   8   1   6        7.94        3.31      3.07 o 
   9   1   6        6.48        2.42      2.37 o 
  10   1   6        3.49        2.33      3.67 o 
 -12   2   6        0.53        0.80      2.12 o 
 -11   2   6        1.56        3.33      3.26 o 
 -10   2   6        2.78        2.62      1.98 o 
  -9   2   6        0.26        0.79      1.89 o 
  -8   2   6        7.73        8.52      2.13 o 
  -7   2   6       32.51       43.07      2.77 o 
  -6   2   6      147.72      165.46      4.31 o 
  -5   2   6      125.62      148.13      3.70 o 
  -4   2   6        7.70        4.39      1.66 o 
  -3   2   6        7.08        6.52      2.24 o 
  -2   2   6        9.52       12.49      1.81 o 
  -1   2   6        3.25        2.44      1.45 o 
   0   2   6        1.83        1.43      1.41 o 
   1   2   6        6.13        6.58      1.88 o 
   2   2   6       89.92       94.70      3.31 o 
   3   2   6        1.65        1.11      1.66 o 
   4   2   6       64.76       66.16      3.29 o 
   5   2   6       10.51        9.53      2.53 o 
   6   2   6       16.44       18.79      3.92 o 
   7   2   6        5.51        3.78      2.04 o 
   8   2   6        1.13       -0.23      1.83 o 
   9   2   6        6.59        4.18      3.99 o 
  10   2   6        4.82        4.26      3.86 o 
 -12   3   6        0.32        1.58      2.35 o 
 -11   3   6        1.84        0.44      1.88 o 
 -10   3   6        1.82        1.88      2.61 o 
  -9   3   6        2.68        0.25      1.60 o 
  -8   3   6        2.79        2.11      1.71 o 
  -7   3   6        0.07       -0.19      1.60 o 
  -6   3   6       72.03       88.49      3.00 o 
  -5   3   6       36.48       40.87      2.28 o 
  -4   3   6        9.12        4.17      1.70 o 
  -3   3   6        8.10        9.20      2.18 o 
  -2   3   6        7.63        6.39      1.50 o 
  -1   3   6        9.72       12.30      1.77 o 
   0   3   6       17.60       20.00      1.90 o 
   1   3   6        0.66        2.89      1.59 o 
   2   3   6       92.77      103.06      3.37 o 
   3   3   6        0.35       -0.23      1.48 o 
   4   3   6       67.41       62.27      3.38 o 
   5   3   6       26.19       23.18      6.28 o 
   6   3   6        6.15        6.34      2.10 o 
   7   3   6        0.99        0.22      1.62 o 
   8   3   6        1.65        1.25      2.49 o 
   9   3   6        0.59        0.60      2.26 o 
 -12   4   6        0.71        1.11      1.88 o 
 -11   4   6        2.16        0.11      1.70 o 
 -10   4   6        0.08        0.82      1.65 o 
  -9   4   6        0.13        0.26      1.40 o 
  -8   4   6       28.50       38.58      2.43 o 
  -7   4   6       10.46       10.69      2.30 o 
  -6   4   6        0.00        0.15      1.03 o 
  -5   4   6       21.29       20.92      2.20 o 
  -4   4   6        2.41        0.83      1.16 o 
  -3   4   6       25.05       27.50      1.81 o 
  -2   4   6        3.58        4.17      1.34 o 
  -1   4   6       57.87       60.89      2.29 o 
   0   4   6       14.87       15.72      2.17 o 
   1   4   6        3.44        3.50      1.71 o 
   2   4   6        4.94        5.84      1.65 o 
   3   4   6       41.53       44.77      3.00 o 
   4   4   6        0.38        0.64      1.59 o 
   5   4   6       31.32       32.99      3.52 o 
   6   4   6        0.00        0.01      1.35 o 
   7   4   6        1.12        1.40      2.12 o 
   8   4   6        1.91        2.82      2.90 o 
   9   4   6        4.03        2.64      2.47 o 
 -11   5   6        0.30       -0.09      1.66 o 
 -10   5   6        0.00        0.28      1.68 o 
  -9   5   6       10.04        3.37      1.97 o 
  -8   5   6       16.06       15.68      4.10 o 
  -7   5   6        6.93        2.93      3.24 o 
  -6   5   6        0.01       -0.25      0.94 o 
  -5   5   6       23.08       28.26      1.76 o 
  -4   5   6        0.31       -0.10      0.98 o 
  -3   5   6        6.76        4.41      1.48 o 
  -2   5   6        0.84        0.91      1.31 o 
  -1   5   6       32.52       37.01      1.92 o 
   0   5   6        3.71        5.39      1.63 o 
   1   5   6      154.34      165.44      3.60 o 
   2   5   6        1.01        1.98      1.74 o 
   3   5   6        7.45        7.13      2.01 o 
   4   5   6       53.07       62.98      3.40 o 
   5   5   6        5.74        1.28      1.92 o 
   6   5   6       25.45       28.32      4.58 o 
   7   5   6       16.58       19.53      4.14 o 
   8   5   6        3.97        2.11      2.34 o 
 -10   6   6        2.43        0.28      2.26 o 
  -9   6   6        5.59        0.45      2.73 o 
  -8   6   6        0.24        0.91      1.03 o 
  -7   6   6        2.21        0.87      1.15 o 
  -6   6   6        0.07        0.66      0.97 o 
  -5   6   6        5.73        5.12      1.12 o 
  -4   6   6        1.07        1.18      0.91 o 
  -3   6   6        6.35        3.62      1.67 o 
  -2   6   6        2.14        2.35      1.20 o 
  -1   6   6       78.78       84.95      2.66 o 
   0   6   6       27.39       34.48      3.00 o 
   1   6   6       11.72       10.65      1.95 o 
   2   6   6        1.26        0.99      1.40 o 
   3   6   6        0.05        0.28      1.34 o 
   4   6   6        3.99        2.46      1.79 o 
   5   6   6        9.57        5.78      2.71 o 
   6   6   6        0.78        0.66      1.50 o 
   7   6   6       14.10       10.02      4.62 o 
   8   6   6        3.23        0.99      2.41 o 
  -9   7   6        1.22        0.42      2.82 o 
  -8   7   6        0.00        0.01      2.09 o 
  -7   7   6        1.70        0.97      2.41 o 
  -6   7   6        0.63        0.51      2.06 o 
  -5   7   6        6.84        4.26      0.91 o 
  -4   7   6        0.50        0.50      0.61 o 
  -3   7   6       18.15       19.92      3.36 o 
  -2   7   6       38.25       37.85      5.95 o 
  -1   7   6        5.00        2.75      1.48 o 
   0   7   6       18.90       21.68      3.08 o 
   1   7   6        0.93        1.33      1.41 o 
   2   7   6       20.22       24.06      2.17 o 
   3   7   6        0.12        0.38      1.27 o 
   4   7   6       10.56        7.51      1.82 o 
   5   7   6        2.91        2.08      1.84 o 
   6   7   6        5.25        3.80      2.37 o 
   7   7   6        0.20        1.01      1.99 o 
  -8   8   6        0.47        1.07      2.74 o 
  -7   8   6        0.02        1.84      2.86 o 
  -6   8   6        0.03       -0.19      2.13 o 
  -5   8   6        1.06       -0.23      2.25 o 
  -4   8   6        1.21        0.12      2.13 o 
  -3   8   6        2.63        0.71      2.22 o 
  -2   8   6        4.64        4.09      2.90 o 
  -1   8   6        1.60        0.90      0.88 o 
   0   8   6        1.08        0.16      0.81 o 
   1   8   6        2.64        2.34      1.33 o 
   2   8   6        3.26        3.35      1.54 o 
   3   8   6        4.08        2.73      1.60 o 
   4   8   6        0.31        1.37      1.64 o 
   5   8   6        1.08        2.28      1.85 o 
   6   8   6        6.12        3.45      2.26 o 
  -7   9   6        1.25        0.08      2.27 o 
  -6   9   6        0.39        0.30      2.27 o 
  -5   9   6        0.03       -2.73      2.73 o 
  -4   9   6        1.45        0.99      2.38 o 
  -3   9   6        0.90       -0.56      2.38 o 
  -2   9   6        2.84        4.76      3.07 o 
  -1   9   6        4.32        2.20      2.70 o 
   0   9   6        8.14        8.21      2.81 o 
   1   9   6        4.59        5.89      2.81 o 
   2   9   6        9.88        7.96      2.29 o 
   3   9   6        0.08       -0.45      1.47 o 
   4   9   6        0.73        2.09      1.79 o 
  -4  10   6        2.11        1.99      3.28 o 
  -3  10   6        2.06        1.46      3.48 o 
  -2  10   6        8.07        4.79      3.53 o 
  -1  10   6        0.01        3.56      4.69 o 
   0  10   6        0.55       -1.74      3.25 o 
   1  10   6        0.80        3.89      2.79 o 
 -12   1   7        0.00       -1.09      2.45 o 
 -11   1   7        1.09        2.00      2.39 o 
 -10   1   7        1.58        1.96      2.76 o 
  -9   1   7        0.70       -0.46      1.98 o 
  -8   1   7        2.90        2.92      2.20 o 
  -7   1   7        5.81        5.86      2.08 o 
  -6   1   7        1.66        1.89      2.11 o 
  -5   1   7       21.35       24.14      2.34 o 
  -4   1   7        0.86        1.09      1.57 o 
  -3   1   7        3.53        4.22      1.75 o 
  -2   1   7        1.08        1.90      1.80 o 
  -1   1   7       45.97       51.27      2.66 o 
   0   1   7        8.56        6.73      2.40 o 
   1   1   7       18.00       22.62      2.67 o 
   2   1   7       31.29       34.65      2.99 o 
   3   1   7        4.67        2.96      2.02 o 
   4   1   7       53.49       56.63      3.21 o 
   5   1   7        5.22        1.14      2.03 o 
   6   1   7        3.14        3.10      2.58 o 
   7   1   7        6.69        2.13      2.75 o 
   8   1   7        2.38        1.15      2.37 o 
 -11   2   7        0.67        0.46      1.89 o 
 -10   2   7        0.06       -0.03      2.06 o 
  -9   2   7        2.99        1.61      1.97 o 
  -8   2   7        1.22        0.27      1.76 o 
  -7   2   7        0.14       -0.06      1.67 o 
  -6   2   7        2.56        3.24      2.06 o 
  -5   2   7        2.26        1.54      2.04 o 
  -4   2   7        0.73        0.30      1.54 o 
  -3   2   7        0.27        0.88      1.55 o 
  -2   2   7       46.69       49.19      2.76 o 
  -1   2   7        0.26        1.95      1.77 o 
   0   2   7        7.44        7.45      1.93 o 
   1   2   7       18.92       22.21      2.54 o 
   2   2   7        0.03       -0.78      1.71 o 
   3   2   7        0.00        1.49      1.89 o 
   4   2   7       10.93        6.65      2.61 o 
   5   2   7        5.82        4.65      2.16 o 
   6   2   7        0.31       -1.70      2.45 o 
   7   2   7        0.16       -1.08      2.26 o 
   8   2   7        8.48        4.29      4.01 o 
 -11   3   7        0.00       -1.78      2.15 o 
 -10   3   7        3.71        2.31      2.35 o 
  -9   3   7        1.06       -0.35      1.65 o 
  -8   3   7        5.52        4.45      2.38 o 
  -7   3   7        1.89        0.50      1.81 o 
  -6   3   7       13.24        9.40      2.34 o 
  -5   3   7        1.13        0.09      1.86 o 
  -4   3   7        4.58        2.21      1.90 o 
  -3   3   7        8.02        5.81      2.12 o 
  -2   3   7        5.68        7.32      1.80 o 
  -1   3   7        1.48        1.38      1.73 o 
   0   3   7      205.65      232.00      5.08 o 
   1   3   7        4.38        3.30      1.76 o 
   2   3   7        0.26        0.86      1.64 o 
   3   3   7       13.82       14.61      3.22 o 
   4   3   7        4.62        3.43      2.20 o 
   5   3   7       11.75        9.75      4.92 o 
   6   3   7       24.51       26.17      5.56 o 
   7   3   7        3.05        2.02      2.32 o 
   8   3   7        9.80        4.92      4.03 o 
 -11   4   7        2.63        0.99      2.33 o 
 -10   4   7        3.92        0.94      1.95 o 
  -9   4   7        2.46        0.90      1.75 o 
  -8   4   7       22.35       14.46      9.09 o 
  -7   4   7       23.67       17.55      7.79 o 
  -6   4   7        0.18        0.86      1.66 o 
  -5   4   7        2.49        1.42      1.71 o 
  -4   4   7        0.09       -0.50      1.25 o 
  -3   4   7        1.71        1.92      1.65 o 
  -2   4   7        5.73        8.68      1.75 o 
  -1   4   7       13.87       16.01      2.18 o 
   0   4   7        7.16        6.40      2.10 o 
   1   4   7       29.04       30.55      2.61 o 
   2   4   7       20.48       19.61      3.95 o 
   3   4   7       16.15       16.97      3.76 o 
   4   4   7        0.44        0.84      1.84 o 
   5   4   7        3.66        2.10      2.08 o 
   6   4   7        1.78        1.67      2.18 o 
   7   4   7        2.48        1.51      2.21 o 
 -10   5   7        1.58        0.15      1.50 o 
  -9   5   7        3.76        0.64      1.47 o 
  -8   5   7        0.14        0.33      1.40 o 
  -7   5   7       33.83       37.59      7.65 o 
  -6   5   7       12.87        0.26      1.48 o 
  -5   5   7        7.68        1.88      2.18 o 
  -4   5   7        0.14        0.15      1.26 o 
  -3   5   7       19.84       22.21      2.21 o 
  -2   5   7        8.09        8.99      1.72 o 
  -1   5   7       39.89       43.67      2.31 o 
   0   5   7        7.09       10.47      1.94 o 
   1   5   7        2.01        1.88      1.57 o 
   2   5   7        1.67        1.00      2.24 o 
   3   5   7       48.42       50.56      3.52 o 
   4   5   7        0.80       -0.21      1.99 o 
   5   5   7        2.43        0.96      1.97 o 
   6   5   7        2.42        1.26      2.15 o 
   7   5   7        0.15        1.31      2.22 o 
  -9   6   7        3.74        1.99      3.76 o 
  -8   6   7        0.00       -0.13      2.49 o 
  -7   6   7        1.37        0.60      1.26 o 
  -6   6   7        1.41        0.28      1.05 o 
  -5   6   7        2.30        0.85      1.20 o 
  -4   6   7        5.28        2.32      1.72 o 
  -3   6   7        0.02        0.30      1.25 o 
  -2   6   7       20.42       22.11      2.20 o 
  -1   6   7        0.22        0.41      1.36 o 
   0   6   7        0.39        0.40      1.29 o 
   1   6   7        9.04        8.18      2.25 o 
   2   6   7        0.14        0.86      2.06 o 
   3   6   7        2.72        0.83      2.03 o 
   4   6   7       12.73        5.95      2.96 o 
   5   6   7        4.83        2.50      2.20 o 
   6   6   7        4.47        3.59      2.45 o 
  -8   7   7        0.02       -0.61      2.52 o 
  -7   7   7        0.03        0.74      2.45 o 
  -6   7   7        1.18        0.62      2.40 o 
  -5   7   7        0.80        0.19      2.05 o 
  -4   7   7        0.00        0.87      1.26 o 
  -3   7   7        1.69       -0.26      0.80 o 
  -2   7   7        0.19       -0.57      1.71 o 
  -1   7   7        0.20        0.18      1.54 o 
   0   7   7        0.03        1.03      1.62 o 
   1   7   7        1.68        2.26      2.03 o 
   2   7   7        7.34        6.45      2.27 o 
   3   7   7        3.52        3.00      2.31 o 
   4   7   7        3.32        2.41      2.43 o 
   5   7   7        4.06        2.10      2.12 o 
  -7   8   7        3.38        1.98      2.86 o 
  -6   8   7        0.18        1.61      2.87 o 
  -5   8   7        0.00        0.51      2.40 o 
  -4   8   7        4.95        1.71      2.79 o 
  -3   8   7        3.26        3.22      3.23 o 
  -2   8   7       18.39       14.65      8.11 o 
  -1   8   7       10.76        7.06      3.84 o 
   0   8   7        1.37        0.44      2.26 o 
   1   8   7        1.95        0.27      1.34 o 
   2   8   7       10.16        6.34      2.87 o 
   3   8   7        5.64        4.56      2.28 o 
   4   8   7        0.03        0.31      2.14 o 
  -4   9   7        3.56       -0.67      2.10 o 
  -3   9   7        0.25        2.04      2.70 o 
  -2   9   7        8.70        9.55      4.34 o 
  -1   9   7        0.28        1.39      2.87 o 
   0   9   7        0.26       -0.38      3.12 o 
   1   9   7        8.03       10.78      3.43 o 
 -10   0   8        0.02        3.70      3.51 o 
  -9   0   8        0.10        2.33      3.71 o 
  -8   0   8        0.59       -1.25      3.46 o 
  -7   0   8       14.75       21.33      3.90 o 
  -6   0   8        0.28        0.21      2.29 o 
  -5   0   8       15.08       23.02      6.44 o 
  -4   0   8        2.83        3.13      2.74 o 
  -3   0   8       13.99       15.69      4.00 o 
  -2   0   8        0.89       -0.14      2.91 o 
  -1   0   8       12.72        7.01      5.75 o 
   0   0   8        5.44        2.83      3.33 o 
   1   0   8        4.23        1.37      3.21 o 
   2   0   8        0.03       -0.75      2.54 o 
   3   0   8       19.44       17.84     13.50 o 
   4   0   8        6.79        0.00      2.01 o 
   5   0   8        0.26       -0.06      1.91 o 
   6   0   8        0.08       -0.01      2.59 o 
   7   0   8        3.28        0.28      4.57 o 
 -10   1   8        0.09        1.71      2.69 o 
  -9   1   8        1.01        3.28      2.54 o 
  -8   1   8        0.00       -2.04      2.26 o 
  -7   1   8        0.00        1.04      2.24 o 
  -6   1   8        7.82        4.58      2.38 o 
  -5   1   8        1.21        1.00      1.77 o 
  -4   1   8        1.29        0.63      1.70 o 
  -3   1   8        2.44        3.35      2.07 o 
  -2   1   8        9.21        7.34      2.19 o 
  -1   1   8       15.85       15.78      3.86 o 
   0   1   8       13.28        7.08      3.90 o 
   1   1   8        0.07       -0.40      1.69 o 
   2   1   8        0.39        0.41      1.86 o 
   3   1   8       29.10       30.40      2.96 o 
   4   1   8        0.95       -0.19      1.76 o 
   5   1   8        7.54        0.20      2.07 o 
   6   1   8        1.87        0.14      2.26 o 
   7   1   8        8.02        2.69      3.08 o 
 -10   2   8        3.60        2.36      2.60 o 
  -9   2   8        4.43        3.10      2.90 o 
  -8   2   8        2.11        1.86      2.25 o 
  -7   2   8        2.10        0.81      1.86 o 
  -6   2   8        0.52        0.74      1.79 o 
  -5   2   8        0.03       -0.15      1.51 o 
  -4   2   8        0.29       -0.35      1.58 o 
  -3   2   8        1.14        1.98      2.13 o 
  -2   2   8       16.44       14.48      3.57 o 
  -1   2   8        0.07       -0.82      1.85 o 
   0   2   8       40.32       48.66      3.18 o 
   1   2   8        4.63        1.99      2.07 o 
   2   2   8        0.25       -0.46      2.00 o 
   3   2   8        7.72        0.59      2.56 o 
   4   2   8       13.01        1.35      2.50 o 
   5   2   8        0.08        0.14      1.97 o 
   6   2   8        0.20       -0.56      2.48 o 
   7   2   8        0.47        2.35      4.43 o 
 -10   3   8        1.31        2.02      2.43 o 
  -9   3   8        1.59        0.12      1.70 o 
  -8   3   8       19.55       18.54      6.99 o 
  -7   3   8        7.29        4.03      2.26 o 
  -6   3   8        0.01       -0.99      2.11 o 
  -5   3   8        0.09       -0.75      1.93 o 
  -4   3   8        0.71        2.06      2.26 o 
  -3   3   8        0.02        1.06      2.34 o 
  -2   3   8        0.64        0.25      1.57 o 
  -1   3   8        0.83        0.91      1.85 o 
   0   3   8        5.08        5.65      2.04 o 
   1   3   8        6.07        3.04      2.18 o 
   2   3   8       31.08       32.06      3.12 o 
   3   3   8        5.44        3.58      2.16 o 
   4   3   8        0.17        0.10      1.78 o 
   5   3   8        0.88        1.66      2.66 o 
   6   3   8        1.62        1.40      2.59 o 
  -9   4   8        0.67        0.04      1.51 o 
  -8   4   8        0.55       -0.04      1.30 o 
  -7   4   8        4.90        0.19      1.51 o 
  -6   4   8        0.88        0.37      1.50 o 
  -5   4   8        4.31        1.72      2.08 o 
  -4   4   8        0.83        1.08      1.57 o 
  -3   4   8       20.24       25.45      2.40 o 
  -2   4   8        0.05       -0.35      1.61 o 
  -1   4   8        6.44        7.37      2.08 o 
   0   4   8        0.26        1.00      1.64 o 
   1   4   8        2.05        1.97      2.08 o 
   2   4   8        0.10       -0.01      1.47 o 
   3   4   8        8.96        6.35      3.42 o 
   4   4   8        2.14        0.43      2.16 o 
   5   4   8        1.87        1.84      2.36 o 
   6   4   8        0.04       -2.08      2.70 o 
  -9   5   8        0.11        0.14      4.71 o 
  -8   5   8        0.03       -0.18      1.43 o 
  -7   5   8        3.53        0.00      1.21 o 
  -6   5   8        0.00        0.17      1.25 o 
  -5   5   8        2.78        4.77      2.98 o 
  -4   5   8        0.16        0.69      1.41 o 
  -3   5   8        5.09        4.65      1.82 o 
  -2   5   8        1.75        1.25      1.78 o 
  -1   5   8       16.15       18.19      2.35 o 
   0   5   8        0.02        1.14      1.62 o 
   1   5   8        4.10        4.72      2.03 o 
   2   5   8        7.58        2.86      2.56 o 
   3   5   8        5.48        1.91      2.24 o 
   4   5   8        3.77        4.88      2.85 o 
   5   5   8        8.69        7.75      3.66 o 
  -7   6   8        2.30        0.08      2.99 o 
  -6   6   8        1.44        0.11      1.24 o 
  -5   6   8        1.38        1.71      1.42 o 
  -4   6   8        4.24        3.48      1.79 o 
  -3   6   8       14.04       17.37      4.18 o 
  -2   6   8        6.35        4.52      1.98 o 
  -1   6   8        0.24       -0.69      1.54 o 
   0   6   8        0.57        0.97      1.55 o 
   1   6   8        0.03        0.46      1.95 o 
   2   6   8        0.14        0.25      1.84 o 
   3   6   8        3.02        1.70      2.22 o 
   4   6   8        2.23        1.94      2.61 o 
  -6   7   8        0.03        0.33      2.89 o 
  -5   7   8        0.99       -2.37      3.42 o 
  -4   7   8        3.81        3.69      3.39 o 
  -3   7   8        0.02        0.33      1.67 o 
  -2   7   8        0.18       -0.05      1.44 o 
  -1   7   8        0.11       -1.92      1.92 o 
   0   7   8        7.06        5.15      2.26 o 
   1   7   8        0.43        1.35      2.42 o 
   2   7   8        2.79        2.00      2.40 o 
  -3   8   8        0.19       -1.41      2.59 o 
  -2   8   8        1.31        1.05      3.07 o 
  -1   8   8        0.02        0.34      3.19 o 
  -9   1   9        1.43        7.06      3.03 o 
  -8   1   9        1.01       -0.49      2.07 o 
  -7   1   9        3.57        6.48      2.84 o 
  -6   1   9        0.39       -0.15      2.04 o 
  -5   1   9        0.03        1.50      2.10 o 
  -4   1   9        1.31        2.14      2.14 o 
  -3   1   9        2.46       -0.44      1.82 o 
  -2   1   9        4.43        3.11      2.23 o 
  -1   1   9        8.36       -0.50      1.89 o 
   0   1   9        4.14       -0.31      2.23 o 
   1   1   9        5.31        0.12      2.37 o 
   2   1   9        9.57       -0.42      1.99 o 
   3   1   9        4.46        0.15      2.00 o 
   4   1   9        0.42       -0.57      2.14 o 
  -8   2   9        0.08       -1.11      2.67 o 
  -7   2   9        0.05       -0.90      2.48 o 
  -6   2   9        1.22        0.50      1.92 o 
  -5   2   9        0.00        0.71      1.86 o 
  -4   2   9        5.82        3.61      2.46 o 
  -3   2   9        0.14        2.16      2.39 o 
  -2   2   9        8.78        4.76      2.96 o 
  -1   2   9        1.19        3.36      2.46 o 
   0   2   9        0.41        1.22      1.97 o 
   1   2   9        0.26        1.28      2.05 o 
   2   2   9        0.03        0.42      1.92 o 
   3   2   9        0.57       -0.33      1.96 o 
   4   2   9        1.33        0.17      1.92 o 
  -8   3   9        0.02        1.09      2.11 o 
  -7   3   9        0.09        1.22      2.08 o 
  -6   3   9        0.20        1.51      2.21 o 
  -5   3   9        0.00        2.00      2.24 o 
  -4   3   9        0.02        1.32      2.42 o 
  -3   3   9        0.80        1.61      2.05 o 
  -2   3   9       18.47       14.50      5.36 o 
  -1   3   9        2.44       -0.28      1.68 o 
   0   3   9        3.55        1.74      2.04 o 
   1   3   9        0.90        0.64      1.93 o 
   2   3   9        1.39        0.29      1.91 o 
   3   3   9        0.84       -0.39      2.06 o 
   4   3   9        2.73        0.51      2.49 o 
  -7   4   9        0.09       -0.16      1.73 o 
  -6   4   9        0.02        1.39      1.89 o 
  -5   4   9        2.18        3.04      2.73 o 
  -4   4   9        4.16        2.39      2.24 o 
  -3   4   9        5.04        2.63      2.01 o 
  -2   4   9        0.24       -0.01      1.58 o 
  -1   4   9        3.40        2.83      2.04 o 
   0   4   9        1.19       -0.43      1.91 o 
   1   4   9        0.00       -0.23      1.64 o 
   2   4   9        0.51        0.65      2.36 o 
   3   4   9        0.58        0.18      2.27 o 
  -6   5   9        0.15       -1.13      1.97 o 
  -5   5   9        1.16        1.38      1.92 o 
  -4   5   9        0.00       -0.14      1.44 o 
  -3   5   9        0.06        1.98      2.03 o 
  -2   5   9        0.66       -0.21      1.39 o 
  -1   5   9        2.50        3.36      2.02 o 
   0   5   9        0.84       -0.27      1.65 o 
   1   5   9        5.63        3.32      2.33 o 
   2   5   9        0.14        0.20      2.17 o 
  -4   6   9        3.60        2.03      1.73 o 
  -3   6   9        0.45        1.26      1.60 o 
  -2   6   9        0.03        0.08      1.34 o 
  -1   6   9        0.87        0.15      1.65 o 
   0   6   9        1.41        2.66      2.04 o 
  -6   0  10        0.00        3.78      3.65 o 
  -5   0  10        0.96        0.16      2.68 o 
  -4   0  10        0.46        1.25      3.13 o 
  -3   0  10        6.60        5.54      5.68 o 
  -2   0  10        0.27        0.07      2.45 o 
  -1   0  10        2.51        0.35      3.50 o 
   0   0  10        0.00       -0.21      3.17 o 
   1   0  10        0.03        0.41      2.99 o 
  -6   1  10        0.07       -0.08      2.38 o 
  -5   1  10        0.34        0.91      2.21 o 
  -4   1  10        0.00        0.27      1.98 o 
  -3   1  10        0.06        0.17      1.74 o 
  -2   1  10        6.14        5.24      3.22 o 
  -1   1  10        0.50        1.03      2.32 o 
   0   1  10        0.98       -0.45      2.25 o 
   1   1  10        3.22       -0.22      1.97 o 
  -5   2  10        0.75        2.23      2.37 o 
  -4   2  10        2.03        0.31      2.12 o 
  -3   2  10        0.10       -0.48      2.05 o 
  -2   2  10        3.20        1.44      2.26 o 
  -1   2  10        0.01        0.06      1.75 o 
   0   2  10        0.54       -0.91      2.21 o 
  -4   3  10        1.01       -0.33      1.84 o 
  -3   3  10        0.59        1.08      2.13 o 
  -2   3  10        0.00       -1.48      2.11 o 
  -1   3  10        1.95        0.15      1.83 o 
                                                 
